# Supplementary material for: (E)-2-(4-Fluoro­benzyl­idene)cyclo­octanone
Source: Acta Crystallogr Sect E Struct Rep Online. 2008 Nov 22;64(Pt 12):o2417. doi: 10.1107/S1600536808037653 (PMC2960143; doi:10.1107/S1600536808037653)
Supplement: Supplementary file 1 [file e-64-o2417-sup1.cif]

##############################################################################
###                                                                        ###
###        Electronic paper (Acta Crystallographica Section E)             ###
###                                                                        ###
##############################################################################
#                                                                            #
# This CIF contains the data in a paper accepted for publication in Acta     #
# Crystallographica Section E. It conforms to the requirements of Notes      #
# for Authors for Section E, and has been peer reviewed under the auspices   #
# of the IUCr Commission on Journals.                                        #
#                                                                            #
# Full details of the Crystallographic Information File format               #
# are given in the paper "The Crystallographic Information File (CIF):       #
# a New Standard Archive File for Crystallography" by S. R. Hall, F. H.      #
# Allen and I. D. Brown [Acta Cryst. (1991), A47, 655-685].                  #
#                                                                            #
# The current version of the core CIF dictionary is obtainable from          #
# ftp://ftp.iucr.org/pub/cif_core.dic. The current version number is 2.4.    #
#                                                                            #
# Software is freely available for graphical display of the structure(s) in  #
# this CIF.  For information consult the CIF home page http://www.iucr.org/  #
# cif/home.html                                                              #
#                                                                            #
# This file may be used for bona fide research purposes within the           #
# scientific community so long as proper attribution is given to the journal # 
# article from which it was obtained.                                        #
#                                                                            #
##############################################################################
                                             
data_global
_audit_creation_method     'SHELXL97'
_journal_date_recd_electronic     2008-10-06
_journal_date_accepted     2008-11-13
_journal_name_full     'Acta Crystallographica, Section E'
_journal_year     2008
_journal_volume     64
_journal_issue     12
_journal_page_first     o2417
_journal_page_last     o2417
_journal_paper_category     QO
_journal_coeditor_code     RK2112
_publ_contact_author_name     'Yu-lin Zhu'
_publ_contact_author_address
;
 School of Chemistry and Environment, South China Normal University
 Guangzhou 510006, People's Republic of China
;
_publ_contact_author_email     yulinzhu2002@yahoo.com.cn
_publ_contact_author_fax     ?
_publ_contact_author_phone     '(+8620) 39310258'
_publ_section_title
;
(<i>E</i>)-2-(4-Fluorobenzylidene)cyclooctanone
;
loop_
    _publ_author_name
    _publ_author_address
    'Yu-Lin Zhu'
;
School of Chemistry and Environment
South China Normal University
Guangzhou 510006
People's Republic of China
;
    'Min Xie'
;
School of Chemistry and Environment
South China Normal University
Guangzhou 510006
People's Republic of China
;
    'Jie Zheng'
;
School of Chemistry and Environment
South China Normal University
Guangzhou 510006
People's Republic of China
;
    'Changquan Deng'
;
School of Chemistry and Environment
South China Normal University
Guangzhou 510006
People's Republic of China
;
data_I
_audit_creation_method     SHELXL97
_chemical_name_systematic
;
(<i>E</i>)-2-(4-Fluorobenzylidene)cyclooctanone
;
_chemical_name_common     ?
_chemical_formula_moiety     'C15 H17 F O'
_chemical_formula_sum     'C15 H17 F O'
_chemical_formula_iupac     'C15 H17 F O'
_chemical_formula_weight     232.29
_chemical_melting_point     ?
_symmetry_cell_setting     'Orthorhombic'
_symmetry_space_group_name_H-M     'P n a 21'
_symmetry_space_group_name_Hall     'P 2c -2n'
loop_
    _symmetry_equiv_pos_as_xyz
    'x, y, z'
    '-x, -y, z+1/2'
    'x+1/2, -y+1/2, z'
    '-x+1/2, y+1/2, z+1/2'
_cell_length_a     12.0310(2)
_cell_length_b     8.60560(10)
_cell_length_c     12.2438(2)
_cell_angle_alpha     90.00
_cell_angle_beta     90.00
_cell_angle_gamma     90.00
_cell_volume     1267.65(3)
_cell_formula_units_Z     4
_cell_measurement_reflns_used     2166
_cell_measurement_theta_min     2.89
_cell_measurement_theta_max     22.17
_cell_measurement_temperature     273(2)
_exptl_crystal_description     'Block'
_exptl_crystal_colour     'Colourless'
_exptl_crystal_size_max     0.20
_exptl_crystal_size_mid     0.15
_exptl_crystal_size_min     0.10
_exptl_crystal_density_diffrn     1.217
_exptl_crystal_density_meas     ?
_exptl_crystal_density_method     'Not measured'
_exptl_crystal_F_000     496
_exptl_absorpt_coefficient_mu     0.084
_exptl_absorpt_correction_type     'multi-scan'
_exptl_absorpt_process_details     '(SADABS; Sheldrick, 2004)'
_exptl_absorpt_correction_T_min     0.983
_exptl_absorpt_correction_T_max     0.998
_exptl_special_details
;
;
_diffrn_ambient_temperature     273(2)
_diffrn_radiation_type     MoK\a
_diffrn_radiation_wavelength     0.71073
_diffrn_radiation_source     'Fine-focus sealed tube'
_diffrn_radiation_monochromator     'Graphite'
_diffrn_measurement_device_type     'Bruker APEXII CCD'
_diffrn_measurement_method     '\f and \w'
_diffrn_reflns_number     10067
_diffrn_reflns_av_R_equivalents     0.0364
_diffrn_reflns_av_sigmaI/netI     0.0443
_diffrn_reflns_theta_min     2.89
_diffrn_reflns_theta_max     27.90
_diffrn_reflns_theta_full     27.90
_diffrn_measured_fraction_theta_max     0.994
_diffrn_measured_fraction_theta_full     0.994
_diffrn_reflns_limit_h_min     -15
_diffrn_reflns_limit_h_max     12
_diffrn_reflns_limit_k_min     -11
_diffrn_reflns_limit_k_max     10
_diffrn_reflns_limit_l_min     -16
_diffrn_reflns_limit_l_max     13
_diffrn_standards_number     0
_diffrn_standards_interval_count     ?
_diffrn_standards_interval_time     ?
_diffrn_standards_decay_%     0
_refine_special_details
;
 Refinement of <i>F</i>^2^ against ALL reflections. The weighted
 <i>R</i>-factor <i>wR</i> and goodness of fit <i>S</i> are based on
 <i>F</i>^2^, conventional <i>R</i>-factors <i>R</i> are based on <i>F</i>,
 with <i>F</i> set to zero for negative <i>F</i>^2^. The threshold expression
 of <i>F</i>^2^ > \s(<i>F</i>^2^) is used only for calculating
 <i>R</i>-factors(gt) <i>etc</i>. and is not relevant to the choice of
 reflections for refinement. <i>R</i>-factors based on <i>F</i>^2^ are
 statistically about twice as large as those based on <i>F</i>, and
 <i>R</i>-factors based on ALL data will be even larger.
;
_reflns_number_total     1584
_reflns_number_gt     1584
_reflns_threshold_expression     I>2\s(I)
_refine_ls_structure_factor_coef     Fsqd
_refine_ls_matrix_type     'Full'
_refine_ls_R_factor_all     0.0674
_refine_ls_R_factor_gt     0.0368
_refine_ls_wR_factor_gt     0.0708
_refine_ls_wR_factor_ref     0.0815
_refine_ls_goodness_of_fit_ref     1.070
_refine_ls_restrained_S_all     1.070
_refine_ls_number_reflns     1584
_refine_ls_number_parameters     155
_refine_ls_number_restraints     1
_refine_ls_hydrogen_treatment     constr
_refine_ls_weighting_scheme     'Calc'
_refine_ls_weighting_details
           'calc w=1/[\s^2^(Fo^2^)+(0.0347P)^2^+0.02P] where P=(Fo^2^+2Fc^2^)/3'
_atom_sites_solution_hydrogens     'Geom'
_atom_sites_solution_primary     'Direct'
_atom_sites_solution_secondary     'Difmap'
_refine_ls_shift/su_max     0.000
_refine_ls_shift/su_mean     0.000
_refine_diff_density_max     0.110
_refine_diff_density_min     -0.105
_refine_ls_extinction_method     'SHELXL97 (Sheldrick, 2008)'
_refine_ls_extinction_coef     0.011(2)
_refine_ls_extinction_expression
                                  'Fc^*^=kFc[1+0.001xFc^2^\l^3^/sin(2\q)]^-1/4^'
_refine_ls_abs_structure_details
;
Since the molecule contains only light atoms, the intensities of 946 Friedels
pairs were merged.
;
_refine_ls_abs_structure_Flack     ?
loop_
    _atom_type_symbol
    _atom_type_description
    _atom_type_scat_dispersion_real
    _atom_type_scat_dispersion_imag
    _atom_type_scat_source
    'C' 'C' 0.0033 0.0016
                         'International Tables Vol C Tables 4.2.6.8 and 6.1.1.4'
    'H' 'H' 0.0000 0.0000
                         'International Tables Vol C Tables 4.2.6.8 and 6.1.1.4'
    'O' 'O' 0.0106 0.0060
                         'International Tables Vol C Tables 4.2.6.8 and 6.1.1.4'
    'F' 'F' 0.0171 0.0103
                         'International Tables Vol C Tables 4.2.6.8 and 6.1.1.4'
_computing_data_collection     'APEX2 (Bruker, 2004)'
_computing_cell_refinement     'SAINT (Bruker, 2004)'
_computing_data_reduction     'SAINT (Bruker, 2004)'
_computing_structure_solution     'SHELXS97 (Sheldrick, 2008)'
_computing_structure_refinement     'SHELXL97 (Sheldrick, 2008)'
_computing_molecular_graphics     'SHELXTL (Sheldrick, 2008)'
_computing_publication_material     'SHELXTL (Sheldrick, 2008)'
loop_
    _atom_site_type_symbol
    _atom_site_label
    _atom_site_fract_x
    _atom_site_fract_y
    _atom_site_fract_z
    _atom_site_U_iso_or_equiv
    _atom_site_adp_type
    _atom_site_calc_flag
    _atom_site_refinement_flags
    _atom_site_occupancy
    _atom_site_disorder_assembly
    _atom_site_disorder_group
    C C1 0.1978(2) 1.3725(3) 0.0997(2) 0.0624(7) Uani d . 1 . .
    H H1 0.1549 1.4428 0.1392 0.075 Uiso calc R 1 . .
    C C2 0.1992(2) 1.3747(3) -0.0114(3) 0.0623(7) Uani d . 1 . .
    C C3 0.2606(2) 1.2750(3) -0.0732(2) 0.0592(6) Uani d . 1 . .
    H H3 0.2605 1.2816 -0.1490 0.071 Uiso calc R 1 . .
    C C4 0.32327(19) 1.1634(2) -0.01984(19) 0.0518(6) Uani d . 1 . .
    H H4 0.3655 1.0940 -0.0607 0.062 Uiso calc R 1 . .
    C C5 0.32435(18) 1.1529(2) 0.09343(18) 0.0471(6) Uani d . 1 . .
    C C6 0.26236(18) 1.2618(2) 0.1518(2) 0.0564(6) Uani d . 1 . .
    H H6 0.2645 1.2601 0.2277 0.068 Uiso calc R 1 . .
    C C7 0.39214(17) 1.0387(2) 0.15185(19) 0.0495(5) Uani d . 1 . .
    H H7 0.4307 1.0764 0.2121 0.059 Uiso calc R 1 . .
    C C8 0.40628(16) 0.8869(2) 0.13044(17) 0.0466(5) Uani d . 1 . .
    C C9 0.4813(2) 0.8002(3) 0.20544(19) 0.0529(6) Uani d . 1 . .
    C C10 0.4617(2) 0.6306(3) 0.2298(2) 0.0654(7) Uani d . 1 . .
    H H10A 0.3849 0.6052 0.2133 0.078 Uiso calc R 1 . .
    H H10B 0.4735 0.6124 0.3071 0.078 Uiso calc R 1 . .
    C C11 0.5378(2) 0.5233(3) 0.1644(2) 0.0694(8) Uani d . 1 . .
    H H11A 0.6138 0.5581 0.1745 0.083 Uiso calc R 1 . .
    H H11B 0.5323 0.4197 0.1951 0.083 Uiso calc R 1 . .
    C C12 0.5154(2) 0.5126(3) 0.0430(2) 0.0627(6) Uani d . 1 . .
    H H12A 0.4396 0.4768 0.0327 0.075 Uiso calc R 1 . .
    H H12B 0.5643 0.4345 0.0122 0.075 Uiso calc R 1 . .
    C C13 0.53068(18) 0.6639(3) -0.0216(2) 0.0565(6) Uani d . 1 . .
    H H13A 0.5763 0.7339 0.0214 0.068 Uiso calc R 1 . .
    H H13B 0.5715 0.6403 -0.0879 0.068 Uiso calc R 1 . .
    C C14 0.42430(19) 0.7491(3) -0.05315(19) 0.0586(6) Uani d . 1 . .
    H H14A 0.3820 0.6829 -0.1020 0.070 Uiso calc R 1 . .
    H H14B 0.4446 0.8417 -0.0937 0.070 Uiso calc R 1 . .
    C C15 0.34864(16) 0.7973(2) 0.0413(2) 0.0534(5) Uani d . 1 . .
    H H15A 0.2886 0.8604 0.0125 0.064 Uiso calc R 1 . .
    H H15B 0.3159 0.7046 0.0728 0.064 Uiso calc R 1 . .
    F F1 0.13754(15) 1.48509(16) -0.06379(17) 0.0991(5) Uani d . 1 . .
    O O1 0.56001(15) 0.86558(19) 0.24861(14) 0.0704(5) Uani d . 1 . .
loop_
    _atom_site_aniso_label
    _atom_site_aniso_U_11
    _atom_site_aniso_U_22
    _atom_site_aniso_U_33
    _atom_site_aniso_U_12
    _atom_site_aniso_U_13
    _atom_site_aniso_U_23
    C1 0.0563(14) 0.0496(14) 0.081(2) 0.0065(11) 0.0107(15) -0.0091(14)
    C2 0.0545(14) 0.0467(14) 0.086(2) 0.0093(12) -0.0095(14) 0.0034(13)
    C3 0.0650(16) 0.0544(13) 0.0583(15) 0.0011(12) -0.0012(12) 0.0033(13)
    C4 0.0543(14) 0.0440(12) 0.0572(15) 0.0045(10) 0.0064(12) -0.0006(11)
    C5 0.0503(14) 0.0413(12) 0.0499(14) 0.0000(9) 0.0058(12) -0.0013(10)
    C6 0.0613(15) 0.0497(12) 0.0583(14) -0.0031(11) 0.0086(13) -0.0042(13)
    C7 0.0552(13) 0.0497(11) 0.0437(12) -0.0012(10) 0.0040(11) 0.0004(11)
    C8 0.0446(12) 0.0456(11) 0.0494(14) -0.0003(9) 0.0051(11) 0.0017(10)
    C9 0.0619(15) 0.0542(13) 0.0426(13) 0.0023(12) 0.0037(12) 0.0032(11)
    C10 0.0829(17) 0.0545(14) 0.0587(16) 0.0075(13) 0.0069(14) 0.0140(12)
    C11 0.0798(19) 0.0520(13) 0.077(2) 0.0113(12) -0.0010(16) 0.0103(13)
    C12 0.0629(14) 0.0498(13) 0.0754(17) 0.0080(10) -0.0007(14) -0.0058(14)
    C13 0.0572(13) 0.0571(13) 0.0551(14) 0.0038(10) 0.0045(11) -0.0084(11)
    C14 0.0651(15) 0.0564(13) 0.0543(14) -0.0007(11) -0.0112(13) -0.0075(11)
    C15 0.0454(11) 0.0466(11) 0.0682(14) 0.0005(9) -0.0094(13) 0.0010(12)
    F1 0.1013(12) 0.0788(9) 0.1173(13) 0.0376(9) -0.0210(11) 0.0041(9)
    O1 0.0841(12) 0.0686(10) 0.0583(11) -0.0009(9) -0.0200(10) 0.0053(8)
_geom_special_details
;
 All s.u.'s (except the s.u. in the dihedral angle between two l.s. planes)
 are estimated using the full covariance matrix. The cell s.u.'s are taken
 into account individually in the estimation of s.u.'s in distances, angles
 and torsion angles; correlations between s.u.'s in cell parameters are only
 used when they are defined by crystal symmetry. An approximate (isotropic)
 treatment of cell s.u.'s is used for estimating s.u.'s involving l.s. planes.
;
loop_
    _geom_bond_atom_site_label_1
    _geom_bond_atom_site_label_2
    _geom_bond_site_symmetry_2
    _geom_bond_distance
    _geom_bond_publ_flag
    C1 C2 . 1.361(4) ?
    C1 C6 . 1.385(3) ?
    C1 H1 . 0.9300 ?
    C2 C3 . 1.361(3) ?
    C2 F1 . 1.365(3) ?
    C3 C4 . 1.384(3) ?
    C3 H3 . 0.9300 ?
    C4 C5 . 1.390(3) ?
    C4 H4 . 0.9300 ?
    C5 C6 . 1.395(3) ?
    C5 C7 . 1.464(3) ?
    C6 H6 . 0.9300 ?
    C7 C8 . 1.343(3) ?
    C7 H7 . 0.9300 ?
    C8 C9 . 1.488(3) ?
    C8 C15 . 1.506(3) ?
    C9 O1 . 1.222(3) ?
    C9 C10 . 1.508(3) ?
    C10 C11 . 1.527(3) ?
    C10 H10A . 0.9700 ?
    C10 H10B . 0.9700 ?
    C11 C12 . 1.514(4) ?
    C11 H11A . 0.9700 ?
    C11 H11B . 0.9700 ?
    C12 C13 . 1.535(3) ?
    C12 H12A . 0.9700 ?
    C12 H12B . 0.9700 ?
    C13 C14 . 1.524(3) ?
    C13 H13A . 0.9700 ?
    C13 H13B . 0.9700 ?
    C14 C15 . 1.529(3) ?
    C14 H14A . 0.9700 ?
    C14 H14B . 0.9700 ?
    C15 H15A . 0.9700 ?
    C15 H15B . 0.9700 ?
loop_
    _geom_angle_atom_site_label_1
    _geom_angle_atom_site_label_2
    _geom_angle_atom_site_label_3
    _geom_angle_site_symmetry_1
    _geom_angle_site_symmetry_3
    _geom_angle
    _geom_angle_publ_flag
    C2 C1 C6 . . 117.6(2) ?
    C2 C1 H1 . . 121.2 ?
    C6 C1 H1 . . 121.2 ?
    C1 C2 C3 . . 123.6(2) ?
    C1 C2 F1 . . 118.1(3) ?
    C3 C2 F1 . . 118.2(3) ?
    C2 C3 C4 . . 118.1(2) ?
    C2 C3 H3 . . 121.0 ?
    C4 C3 H3 . . 121.0 ?
    C3 C4 C5 . . 121.4(2) ?
    C3 C4 H4 . . 119.3 ?
    C5 C4 H4 . . 119.3 ?
    C4 C5 C6 . . 117.6(2) ?
    C4 C5 C7 . . 122.4(2) ?
    C6 C5 C7 . . 119.9(2) ?
    C1 C6 C5 . . 121.7(3) ?
    C1 C6 H6 . . 119.1 ?
    C5 C6 H6 . . 119.1 ?
    C8 C7 C5 . . 128.9(2) ?
    C8 C7 H7 . . 115.5 ?
    C5 C7 H7 . . 115.5 ?
    C7 C8 C9 . . 116.4(2) ?
    C7 C8 C15 . . 125.55(19) ?
    C9 C8 C15 . . 118.01(17) ?
    O1 C9 C8 . . 120.40(19) ?
    O1 C9 C10 . . 118.8(2) ?
    C8 C9 C10 . . 120.8(2) ?
    C9 C10 C11 . . 112.8(2) ?
    C9 C10 H10A . . 109.0 ?
    C11 C10 H10A . . 109.0 ?
    C9 C10 H10B . . 109.0 ?
    C11 C10 H10B . . 109.0 ?
    H10A C10 H10B . . 107.8 ?
    C12 C11 C10 . . 116.4(2) ?
    C12 C11 H11A . . 108.2 ?
    C10 C11 H11A . . 108.2 ?
    C12 C11 H11B . . 108.2 ?
    C10 C11 H11B . . 108.2 ?
    H11A C11 H11B . . 107.3 ?
    C11 C12 C13 . . 115.7(2) ?
    C11 C12 H12A . . 108.4 ?
    C13 C12 H12A . . 108.4 ?
    C11 C12 H12B . . 108.4 ?
    C13 C12 H12B . . 108.4 ?
    H12A C12 H12B . . 107.4 ?
    C14 C13 C12 . . 115.95(19) ?
    C14 C13 H13A . . 108.3 ?
    C12 C13 H13A . . 108.3 ?
    C14 C13 H13B . . 108.3 ?
    C12 C13 H13B . . 108.3 ?
    H13A C13 H13B . . 107.4 ?
    C13 C14 C15 . . 116.02(19) ?
    C13 C14 H14A . . 108.3 ?
    C15 C14 H14A . . 108.3 ?
    C13 C14 H14B . . 108.3 ?
    C15 C14 H14B . . 108.3 ?
    H14A C14 H14B . . 107.4 ?
    C8 C15 C14 . . 114.40(16) ?
    C8 C15 H15A . . 108.7 ?
    C14 C15 H15A . . 108.7 ?
    C8 C15 H15B . . 108.7 ?
    C14 C15 H15B . . 108.7 ?
    H15A C15 H15B . . 107.6 ?
loop_
    _geom_torsion_atom_site_label_1
    _geom_torsion_atom_site_label_2
    _geom_torsion_atom_site_label_3
    _geom_torsion_atom_site_label_4
    _geom_torsion_site_symmetry_1
    _geom_torsion_site_symmetry_2
    _geom_torsion_site_symmetry_3
    _geom_torsion_site_symmetry_4
    _geom_torsion
    _geom_torsion_publ_flag
    C6 C1 C2 C3 . . . . -0.2(4) ?
    C6 C1 C2 F1 . . . . -178.79(18) ?
    C1 C2 C3 C4 . . . . 1.3(4) ?
    F1 C2 C3 C4 . . . . 179.8(2) ?
    C2 C3 C4 C5 . . . . -0.2(4) ?
    C3 C4 C5 C6 . . . . -1.8(4) ?
    C3 C4 C5 C7 . . . . -178.35(18) ?
    C2 C1 C6 C5 . . . . -1.9(4) ?
    C4 C5 C6 C1 . . . . 2.9(3) ?
    C7 C5 C6 C1 . . . . 179.6(2) ?
    C4 C5 C7 C8 . . . . -44.6(4) ?
    C6 C5 C7 C8 . . . . 138.9(2) ?
    C5 C7 C8 C9 . . . . 180.0(2) ?
    C5 C7 C8 C15 . . . . -3.2(4) ?
    C7 C8 C9 O1 . . . . -31.5(3) ?
    C15 C8 C9 O1 . . . . 151.4(2) ?
    C7 C8 C9 C10 . . . . 148.4(2) ?
    C15 C8 C9 C10 . . . . -28.7(3) ?
    O1 C9 C10 C11 . . . . -79.6(3) ?
    C8 C9 C10 C11 . . . . 100.6(3) ?
    C9 C10 C11 C12 . . . . -70.2(3) ?
    C10 C11 C12 C13 . . . . 63.3(3) ?
    C11 C12 C13 C14 . . . . -102.8(3) ?
    C12 C13 C14 C15 . . . . 58.4(3) ?
    C7 C8 C15 C14 . . . . 109.4(2) ?
    C9 C8 C15 C14 . . . . -73.8(2) ?
    C13 C14 C15 C8 . . . . 51.9(3) ?
