# Supplementary material for: (E)-2-(4-Fluoro­benzyl­idene)cyclo­octanone
Source: Acta Crystallogr Sect E Struct Rep Online. 2008 Nov 22;64(Pt 12):o2417. doi: 10.1107/S1600536808037653 (PMC2960143; doi:10.1107/S1600536808037653)
Supplement: Supplementary file 2 [file e-64-o2417-Isup2.hkl]

# 
# h,k,l, Fc-squared, Fo-squared, sigma(Fo-squared) and status flag 
# 
data_I
_shelx_title ' zyl9 in Pna2(1)' 
_shelx_refln_list_code          4 
_shelx_F_calc_maximum      116.37 
_exptl_crystal_F_000       496.00 
_reflns_d_resolution_high  0.7595 
 
loop_ 
 _symmetry_equiv_pos_as_xyz 
 'x, y, z' 
 '-x, -y, z+1/2' 
 'x+1/2, -y+1/2, z' 
 '-x+1/2, y+1/2, z+1/2' 
 
_cell_length_a    12.0310 
_cell_length_b     8.6056 
_cell_length_c    12.2438 
_cell_angle_alpha  90.000 
_cell_angle_beta   90.000 
_cell_angle_gamma  90.000 
 
_shelx_F_squared_multiplier     1.000 
 
loop_ 
 _refln_index_h 
 _refln_index_k 
 _refln_index_l 
 _refln_F_squared_calc 
 _refln_F_squared_meas 
 _refln_F_squared_sigma 
 _refln_observed_status 
   2   0   0     1444.25     1288.04     20.22 o 
   4   0   0      221.80      199.31      3.81 o 
   6   0   0       31.83       34.04      1.90 o 
   8   0   0       52.60       46.93      3.22 o 
  10   0   0        5.37       -0.75      4.11 o 
  12   0   0        6.12        8.73      4.90 o 
  14   0   0       23.30        7.65      5.80 o 
   1   1   0      444.59      452.09      5.33 o 
   2   1   0      436.23      380.50      3.95 o 
   3   1   0    12430.66    12956.14    117.04 o 
   4   1   0       44.92       42.49      1.59 o 
   5   1   0      349.45      352.57      4.12 o 
   6   1   0       85.68       86.01      1.91 o 
   7   1   0       24.77       32.32      1.57 o 
   8   1   0        3.95        3.87      1.02 o 
   9   1   0        0.15       -1.02      1.08 o 
  10   1   0        0.01       -1.49      1.49 o 
  11   1   0       48.26       37.94      5.06 o 
  12   1   0        5.42        3.05      3.63 o 
  13   1   0        0.79        6.08      3.48 o 
  14   1   0        0.90       -0.20      3.39 o 
  15   1   0        0.80        1.69      3.58 o 
   0   2   0      850.02      787.35     16.22 o 
   1   2   0      463.59      431.95      6.99 o 
   2   2   0     2487.76     2530.03     25.28 o 
   3   2   0      537.35      521.13      5.58 o 
   4   2   0     1291.15     1275.10     13.04 o 
   5   2   0       20.13       22.93      1.32 o 
   6   2   0      143.21      138.51      3.59 o 
   7   2   0       79.13       75.34      2.85 o 
   8   2   0       50.82       50.48      2.44 o 
   9   2   0        1.53        1.28      1.31 o 
  10   2   0       58.25       57.02      3.36 o 
  11   2   0       84.03       86.24      4.64 o 
  12   2   0       53.20       61.43      7.12 o 
  13   2   0        0.15       -0.45      3.12 o 
  14   2   0        0.00       -2.77      3.87 o 
  15   2   0       18.36       19.63      5.25 o 
   1   3   0     1213.53     1197.40     15.26 o 
   2   3   0       55.59       50.11      1.93 o 
   3   3   0       30.02       31.07      1.34 o 
   4   3   0      619.51      634.26      7.34 o 
   5   3   0     1119.71     1074.37     11.61 o 
   6   3   0       45.77       40.23      2.30 o 
   7   3   0       69.55       73.36      2.70 o 
   8   3   0      208.94      224.75      5.86 o 
   9   3   0       95.12       96.07      5.35 o 
  10   3   0       33.33       36.76      2.97 o 
  11   3   0      110.09      115.84      4.88 o 
  12   3   0        0.22        0.47      2.05 o 
  13   3   0        0.13        2.19      3.92 o 
  14   3   0        0.31       -3.08      3.27 o 
  15   3   0        1.21       -2.46      4.19 o 
   0   4   0        6.35        7.94      1.49 o 
   1   4   0        7.80        8.92      1.48 o 
   2   4   0        4.60        4.96      1.15 o 
   3   4   0        8.33        8.85      0.74 o 
   4   4   0        8.74        8.05      0.89 o 
   5   4   0      105.27      103.51      3.04 o 
   6   4   0       45.35       51.71      2.27 o 
   7   4   0       29.25       32.81      2.06 o 
   8   4   0      690.46      687.31     10.01 o 
   9   4   0       80.38       71.90      3.43 o 
  10   4   0       87.37       89.74      4.33 o 
  11   4   0        0.68       -1.62      1.62 o 
  12   4   0       12.89       12.37      2.79 o 
  13   4   0        0.19       -0.95      2.35 o 
  14   4   0        5.48        7.35      4.42 o 
   1   5   0       11.96       11.85      1.28 o 
   2   5   0       39.15       37.87      1.92 o 
   3   5   0      144.66      141.78      2.40 o 
   4   5   0       12.75        9.81      1.16 o 
   5   5   0       35.90       32.79      2.94 o 
   6   5   0       19.62       19.77      1.84 o 
   7   5   0      329.29      327.26      6.08 o 
   8   5   0       89.01       88.52      4.15 o 
   9   5   0       41.55       44.88      3.30 o 
  10   5   0       78.83       81.36      4.37 o 
  11   5   0        5.29        5.75      2.12 o 
  12   5   0        1.89        3.30      2.26 o 
  13   5   0        3.56        2.26      2.47 o 
  14   5   0        0.04       -2.29      3.12 o 
   0   6   0      437.83      429.62     10.04 o 
   1   6   0       40.69       39.86      2.19 o 
   2   6   0      126.64      132.17      6.66 o 
   3   6   0       63.24       61.56      1.97 o 
   4   6   0        3.16        1.90      1.00 o 
   5   6   0       97.21       92.84      3.59 o 
   6   6   0      615.59      632.42      9.95 o 
   7   6   0       62.26       64.90      5.54 o 
   8   6   0       12.12       12.08      2.07 o 
   9   6   0      244.33      226.15      6.49 o 
  10   6   0        0.33        0.93      1.85 o 
  11   6   0       30.48       33.11      3.41 o 
  12   6   0        0.71        2.64      2.29 o 
  13   6   0        0.22       -3.25      3.25 o 
   1   7   0        8.24        5.24      1.31 o 
   2   7   0      183.91      190.41      5.28 o 
   3   7   0      462.94      463.80      7.63 o 
   4   7   0       20.40       22.33      1.86 o 
   5   7   0        2.28        0.96      1.33 o 
   6   7   0       71.63       75.02      4.99 o 
   7   7   0       93.35       96.69      4.15 o 
   8   7   0        1.90        2.18      1.66 o 
   9   7   0        7.29        5.90      1.94 o 
  10   7   0       10.86        5.00      2.15 o 
  11   7   0        6.46        8.61      3.24 o 
  12   7   0       30.42       21.12      7.40 o 
   0   8   0      358.08      377.39     13.46 o 
   1   8   0      139.43      152.29      4.98 o 
   2   8   0        1.27        1.90      1.65 o 
   3   8   0       19.36       22.21      1.96 o 
   4   8   0       25.37       23.50      2.57 o 
   5   8   0        8.34        9.22      2.11 o 
   6   8   0       20.17       22.28      3.84 o 
   7   8   0        5.95        2.75      1.85 o 
   8   8   0       13.66       13.95      2.48 o 
   9   8   0        6.56       11.96      2.66 o 
  10   8   0        4.43        6.57      3.70 o 
  11   8   0        8.58        8.84      4.50 o 
   1   9   0        0.34        1.57      2.26 o 
   2   9   0        7.99        5.44      2.59 o 
   3   9   0        0.01       -0.63      1.32 o 
   4   9   0        2.41        1.74      2.09 o 
   5   9   0        5.84        3.49      1.64 o 
   6   9   0        1.06        3.22      1.84 o 
   7   9   0        1.38        1.44      1.91 o 
   8   9   0       14.98       17.00      7.79 o 
   9   9   0        0.20       -3.19      3.19 o 
   2  10   0        7.28        9.36      3.80 o 
   3  10   0       17.41       16.80      2.22 o 
   4  10   0        0.09        1.96      1.50 o 
   5  10   0        0.10        1.77      1.99 o 
   6  10   0        4.37        8.38      4.13 o 
   7  10   0        0.24        1.61      3.55 o 
   2   0   1     1787.33     1667.95     20.14 o 
   4   0   1      175.39      175.04      2.52 o 
   6   0   1      529.60      514.13      6.15 o 
   8   0   1      113.00      109.17      2.97 o 
  10   0   1      213.43      185.38      9.60 o 
  12   0   1       43.76       52.64      5.99 o 
  14   0   1       55.99       62.03      7.08 o 
   0   1   1     1568.00     1490.45     16.21 o 
   1   1   1      382.55      347.35      2.79 o 
   2   1   1    12161.57    12607.26     80.41 o 
   3   1   1     1484.03     1412.47     10.11 o 
   4   1   1      515.27      508.26      4.02 o 
   5   1   1      531.93      525.67      3.96 o 
   6   1   1       29.79       31.12      1.02 o 
   7   1   1      161.09      160.59      2.27 o 
   8   1   1        5.15        5.19      0.81 o 
   9   1   1       16.94       16.54      1.24 o 
  10   1   1       21.59       22.02      1.76 o 
  11   1   1       13.55       14.05      2.64 o 
  12   1   1        0.54        2.57      2.20 o 
  13   1   1       67.90       53.07      4.47 o 
  14   1   1       14.97       11.96      2.96 o 
  15   1   1        0.64       -2.37      2.37 o 
   1   2   1     1332.56     1265.76      9.92 o 
   2   2   1     3307.27     3244.92     21.17 o 
   3   2   1     1116.09     1099.90      7.22 o 
   4   2   1      231.58      234.94      2.32 o 
   5   2   1     1173.46     1201.08      9.20 o 
   6   2   1      368.44      391.53      3.90 o 
   7   2   1       22.40       20.07      1.18 o 
   8   2   1      209.73      216.73      3.54 o 
   9   2   1       16.95       18.86      1.30 o 
  10   2   1       25.08       27.77      1.84 o 
  11   2   1       15.61       11.79      1.68 o 
  12   2   1       20.85       17.30      2.91 o 
  13   2   1       64.58       75.38      5.14 o 
  14   2   1       16.36       13.84      3.15 o 
  15   2   1        0.69        1.71      2.79 o 
   0   3   1     1281.65     1279.18     14.75 o 
   1   3   1      751.63      757.66      6.84 o 
   2   3   1      239.00      230.49      2.18 o 
   3   3   1     1189.90     1186.39      8.05 o 
   4   3   1      613.49      619.99      4.69 o 
   5   3   1      905.72      912.92      7.44 o 
   6   3   1      338.24      319.83      4.11 o 
   7   3   1      134.97      130.46      2.51 o 
   8   3   1      106.02       97.28      2.44 o 
   9   3   1       34.24       39.77      1.89 o 
  10   3   1       33.30       34.54      2.08 o 
  11   3   1       45.46       42.99      3.04 o 
  12   3   1        7.72        6.58      1.67 o 
  13   3   1       12.21        9.21      2.83 o 
  14   3   1        6.40        5.54      2.71 o 
  15   3   1        2.42        3.14      2.96 o 
   1   4   1      424.66      422.62      4.43 o 
   2   4   1       53.86       55.19      0.89 o 
   3   4   1       93.67       93.54      1.44 o 
   4   4   1       92.62       98.91      1.55 o 
   5   4   1       94.30       99.89      2.09 o 
   6   4   1      192.33      191.09      3.13 o 
   7   4   1       32.22       34.19      1.60 o 
   8   4   1      142.59      138.33      2.78 o 
   9   4   1       54.23       58.30      2.33 o 
  10   4   1        2.07        0.37      1.13 o 
  11   4   1       33.41       37.32      2.56 o 
  12   4   1       12.91       13.26      1.99 o 
  13   4   1        6.64        7.95      1.93 o 
  14   4   1        5.66        7.41      3.26 o 
   0   5   1      244.32      251.28      5.15 o 
   1   5   1      118.13      116.31      2.79 o 
   2   5   1      157.04      163.36      2.09 o 
   3   5   1       73.36       68.67      1.31 o 
   4   5   1        6.78        5.66      0.82 o 
   5   5   1       26.29       26.87      1.39 o 
   6   5   1      349.00      341.66      4.59 o 
   7   5   1      327.56      314.28      4.39 o 
   8   5   1      282.32      274.00      4.51 o 
   9   5   1       43.63       45.10      2.35 o 
  10   5   1       14.08       14.34      1.71 o 
  11   5   1       20.60       18.19      2.23 o 
  12   5   1        4.90        8.81      1.75 o 
  13   5   1        0.16       -1.41      1.67 o 
  14   5   1        0.10       -0.82      2.29 o 
   1   6   1       17.99       16.83      1.26 o 
   2   6   1       32.51       32.52      1.40 o 
   3   6   1      132.89      136.22      2.13 o 
   4   6   1      183.15      175.86      2.90 o 
   5   6   1      426.71      404.16      4.69 o 
   6   6   1       11.78       12.73      1.30 o 
   7   6   1       41.48       44.24      2.21 o 
   8   6   1        7.67        8.45      1.36 o 
   9   6   1       14.39       13.13      1.62 o 
  10   6   1       35.79       34.38      2.37 o 
  11   6   1        0.88        0.39      1.40 o 
  12   6   1        1.03        1.40      1.53 o 
  13   6   1        0.48        1.84      2.45 o 
   0   7   1        1.38        1.86      1.16 o 
   1   7   1        2.46        3.56      0.86 o 
   2   7   1       13.42       15.09      1.41 o 
   3   7   1       31.45       33.74      1.81 o 
   4   7   1      279.89      289.09      4.20 o 
   5   7   1      118.42      122.47      3.26 o 
   6   7   1       28.33       31.95      1.86 o 
   7   7   1        6.48        6.67      1.38 o 
   8   7   1        3.13        1.50      1.18 o 
   9   7   1        2.08        2.63      1.29 o 
  10   7   1        9.47       10.16      1.77 o 
  11   7   1        0.82        5.13      1.98 o 
  12   7   1        8.20        8.79      2.72 o 
   1   8   1      216.84      203.41      5.15 o 
   2   8   1       22.53       23.88      2.22 o 
   3   8   1       31.63       27.70      1.46 o 
   4   8   1       92.91       93.03      2.74 o 
   5   8   1       16.85       17.72      1.62 o 
   6   8   1        6.04        4.70      1.26 o 
   7   8   1        8.32        8.82      1.46 o 
   8   8   1       17.09       17.30      1.82 o 
   9   8   1        1.27        1.08      1.37 o 
  10   8   1        1.13        2.14      2.22 o 
  11   8   1        2.51        1.07      2.53 o 
   0   9   1       40.21       39.37      7.66 o 
   1   9   1       79.01       86.61      4.95 o 
   2   9   1       96.43      100.60      3.64 o 
   3   9   1       25.84       24.08      1.49 o 
   4   9   1       10.81        9.22      1.29 o 
   5   9   1        0.02       -1.13      1.13 o 
   6   9   1       11.14       11.48      1.65 o 
   7   9   1       10.20        9.45      1.79 o 
   8   9   1        1.92        3.13      2.90 o 
   9   9   1        0.41        0.23      2.45 o 
   1  10   1        5.36        6.86      3.60 o 
   2  10   1        3.17        5.49      1.82 o 
   3  10   1        1.90        3.30      1.39 o 
   4  10   1        6.20        5.32      1.66 o 
   5  10   1        6.01        7.52      2.23 o 
   6  10   1        1.85        2.66      2.63 o 
   7  10   1        0.20        1.82      2.69 o 
   2  11   1        3.96       -1.13      4.93 o 
   3  11   1        4.04        3.52      5.71 o 
   0   0   2    13542.66    12566.50   1819.17 o 
   2   0   2     4404.13     4420.88     42.75 o 
   4   0   2      631.41      600.02      7.27 o 
   6   0   2      806.46      781.34      9.01 o 
   8   0   2       17.30       17.63      1.52 o 
  10   0   2       88.96       77.56      5.96 o 
  12   0   2       12.62        3.96      3.51 o 
  14   0   2       15.30        9.73      3.91 o 
   1   1   2       38.54       37.06      0.69 o 
   2   1   2      384.49      361.15      3.30 o 
   3   1   2     3644.52     3616.92     23.56 o 
   4   1   2       34.22       31.42      0.86 o 
   5   1   2      180.45      183.03      2.11 o 
   6   1   2       71.57       72.58      1.49 o 
   7   1   2      165.65      169.91      2.50 o 
   8   1   2      198.18      198.69      3.00 o 
   9   1   2       33.82       34.54      1.80 o 
  10   1   2       45.97       48.64      2.63 o 
  11   1   2       60.19       56.58      4.78 o 
  12   1   2       57.08       61.61      4.46 o 
  13   1   2        5.20       -0.46      2.85 o 
  14   1   2        7.00        7.00      2.83 o 
  15   1   2        2.74       -0.76      2.66 o 
   0   2   2      515.81      512.90      5.80 o 
   1   2   2      874.65      844.88      5.97 o 
   2   2   2     1288.64     1286.92      8.83 o 
   3   2   2      768.43      758.46      5.42 o 
   4   2   2      225.21      238.10      2.39 o 
   5   2   2      803.12      822.36      6.27 o 
   6   2   2      318.89      318.32      4.14 o 
   7   2   2       62.85       64.94      1.94 o 
   8   2   2      125.99      121.24      2.57 o 
   9   2   2       24.35       23.97      1.68 o 
  10   2   2       34.98       33.37      1.88 o 
  11   2   2       16.40       14.95      1.92 o 
  12   2   2        5.04        3.10      2.56 o 
  13   2   2       15.93       18.29      3.18 o 
  14   2   2        4.03        1.06      2.57 o 
  15   2   2        4.53        6.28      3.10 o 
   1   3   2     1708.42     1724.10     12.06 o 
   2   3   2        7.70        8.26      0.51 o 
   3   3   2      845.28      881.06      6.21 o 
   4   3   2        7.81       11.65      0.75 o 
   5   3   2      506.64      521.41      5.06 o 
   6   3   2       61.81       64.61      1.84 o 
   7   3   2       43.45       43.64      1.78 o 
   8   3   2       99.26       96.95      2.54 o 
   9   3   2       12.01       13.61      1.45 o 
  10   3   2       23.08       23.21      1.80 o 
  11   3   2       46.36       47.75      2.63 o 
  12   3   2        5.15        5.38      1.79 o 
  13   3   2        0.82        0.33      2.39 o 
  14   3   2        5.51        7.17      2.95 o 
  15   3   2        0.44       -2.60      2.60 o 
   0   4   2      626.89      627.65      6.84 o 
   1   4   2        6.67        5.75      0.44 o 
   2   4   2     1198.91     1254.42      8.89 o 
   3   4   2       45.78       48.64      1.43 o 
   4   4   2      342.48      342.31      3.45 o 
   5   4   2       93.62       87.91      2.19 o 
   6   4   2       93.64       91.70      2.21 o 
   7   4   2       36.43       35.61      1.66 o 
   8   4   2       70.60       71.86      2.41 o 
   9   4   2       20.49       23.32      1.80 o 
  10   4   2       65.80       66.81      2.74 o 
  11   4   2       12.72       12.36      2.32 o 
  12   4   2        9.46        8.84      1.82 o 
  13   4   2        5.56        2.60      1.99 o 
  14   4   2        8.19        7.77      3.70 o 
   1   5   2      112.00      109.23      1.63 o 
   2   5   2      405.09      411.75      3.54 o 
   3   5   2      313.55      318.38      3.15 o 
   4   5   2      158.48      159.65      2.72 o 
   5   5   2      158.19      148.89      4.38 o 
   6   5   2        2.58        3.57      0.88 o 
   7   5   2       19.72       18.77      1.44 o 
   8   5   2       47.65       47.00      2.50 o 
   9   5   2       51.09       52.56      2.49 o 
  10   5   2       15.85       13.76      1.77 o 
  11   5   2        8.16        7.58      1.64 o 
  12   5   2        5.21        4.94      1.70 o 
  13   5   2        6.62        5.57      2.14 o 
  14   5   2        2.35        3.39      2.50 o 
   0   6   2      164.74      181.83      3.74 o 
   1   6   2       46.46       48.52      1.71 o 
   2   6   2       49.38       51.69      1.16 o 
   3   6   2       12.78       10.11      0.85 o 
   4   6   2       16.47       15.11      1.15 o 
   5   6   2      177.75      170.56      3.19 o 
   6   6   2      154.69      158.11      3.52 o 
   7   6   2      206.18      206.84      5.98 o 
   8   6   2        9.54        8.07      1.48 o 
   9   6   2       37.14       37.04      2.37 o 
  10   6   2        1.21        1.46      1.40 o 
  11   6   2       17.84       19.91      2.11 o 
  12   6   2        1.07       -1.01      1.74 o 
  13   6   2        1.02        1.01      2.48 o 
   1   7   2       23.53       24.64      1.47 o 
   2   7   2      102.52      101.22      3.40 o 
   3   7   2       75.97       78.32      2.89 o 
   4   7   2       16.55       18.13      1.44 o 
   5   7   2       34.68       33.16      1.90 o 
   6   7   2       88.95       96.25      3.13 o 
   7   7   2       26.67       25.58      2.08 o 
   8   7   2        6.15        5.58      1.49 o 
   9   7   2        0.64        0.17      1.27 o 
  10   7   2        3.41        2.16      1.48 o 
  11   7   2       10.18       10.09      2.66 o 
  12   7   2       12.70       13.78      3.11 o 
   0   8   2       18.92       21.48      4.67 o 
   1   8   2       37.69       34.11      4.64 o 
   2   8   2        6.33        5.74      1.10 o 
   3   8   2       56.18       58.36      2.53 o 
   4   8   2       18.61       19.76      1.80 o 
   5   8   2       46.03       49.90      2.36 o 
   6   8   2        4.36        5.63      1.32 o 
   7   8   2        6.58        5.82      1.46 o 
   8   8   2        0.98        2.80      1.43 o 
   9   8   2        5.58        6.76      2.42 o 
  10   8   2       24.81       32.49      6.59 o 
  11   8   2        9.85       12.69      2.95 o 
   1   9   2        2.18        5.24      1.46 o 
   2   9   2       41.40       40.57      2.12 o 
   3   9   2        0.66        0.86      1.25 o 
   4   9   2        9.08       13.26      1.82 o 
   5   9   2        4.16        4.32      1.61 o 
   6   9   2        1.82        0.15      1.50 o 
   7   9   2        7.44        9.97      2.24 o 
   8   9   2       11.27        8.69      2.80 o 
   9   9   2        1.10        1.86      2.37 o 
   0  10   2        0.08       -3.22      4.32 o 
   1  10   2       27.86       31.51      3.34 o 
   2  10   2       19.65       22.26      2.47 o 
   3  10   2        0.14        0.12      1.34 o 
   4  10   2        1.19        3.34      1.59 o 
   5  10   2        3.61        2.54      2.61 o 
   6  10   2        0.29        0.81      2.49 o 
   7  10   2        6.37        8.95      3.48 o 
   1  11   2        3.07       10.03      5.48 o 
   2  11   2       12.73        6.40      6.02 o 
   3  11   2        4.49        9.29      6.88 o 
   2   0   3     1658.12     1633.13     16.70 o 
   4   0   3      436.63      426.45      6.52 o 
   6   0   3      532.91      548.80      8.05 o 
   8   0   3       93.33       90.84      2.97 o 
  10   0   3      174.46      176.16      8.49 o 
  12   0   3       60.71       56.87      6.17 o 
  14   0   3        3.52        7.06      3.99 o 
   0   1   3     2175.80     2148.39     20.02 o 
   1   1   3     1437.07     1385.05      9.69 o 
   2   1   3     2556.63     2522.85     16.65 o 
   3   1   3     1810.11     1820.21     11.98 o 
   4   1   3      132.75      134.47      1.70 o 
   5   1   3        7.56        6.29      0.64 o 
   6   1   3       80.75       79.74      1.99 o 
   7   1   3      106.19      113.64      2.33 o 
   8   1   3      258.26      271.55      3.79 o 
   9   1   3       50.73       51.35      2.13 o 
  10   1   3       62.52       60.98      2.94 o 
  11   1   3       17.13       11.78      2.59 o 
  12   1   3        3.22        4.31      2.34 o 
  13   1   3        1.53       -1.90      1.90 o 
  14   1   3        1.91        2.44      2.60 o 
  15   1   3        0.78       -0.44      2.63 o 
   1   2   3      302.08      305.40      2.82 o 
   2   2   3      988.76      969.56      7.21 o 
   3   2   3       28.79       29.71      0.91 o 
   4   2   3       95.24      103.04      1.55 o 
   5   2   3      387.78      423.85      3.78 o 
   6   2   3      429.93      450.76      5.00 o 
   7   2   3       82.35       83.11      2.26 o 
   8   2   3       55.34       54.66      2.07 o 
   9   2   3       23.92       25.63      1.93 o 
  10   2   3       27.43       27.99      2.16 o 
  11   2   3       32.37       28.29      2.57 o 
  12   2   3        1.97        1.21      2.10 o 
  13   2   3        2.31       -0.90      2.23 o 
  14   2   3        0.07       -2.25      2.25 o 
  15   2   3        2.77       -1.03      2.64 o 
   0   3   3     1151.70     1181.03     11.84 o 
   1   3   3      528.98      544.44      4.33 o 
   2   3   3      363.69      389.30      3.52 o 
   3   3   3      220.76      218.32      2.89 o 
   4   3   3      101.04      106.22      1.68 o 
   5   3   3      121.67      112.81      1.88 o 
   6   3   3      143.06      147.47      2.98 o 
   7   3   3       11.56        9.88      1.14 o 
   8   3   3       30.32       32.14      1.73 o 
   9   3   3       52.39       48.82      2.52 o 
  10   3   3       27.17       30.16      2.09 o 
  11   3   3       47.03       45.96      3.26 o 
  12   3   3        3.64        3.84      1.69 o 
  13   3   3        0.04        1.94      3.88 o 
  14   3   3        1.55       -0.94      3.53 o 
   1   4   3      400.61      420.48      3.77 o 
   2   4   3       33.76       31.95      0.93 o 
   3   4   3       57.37       57.36      1.46 o 
   4   4   3      504.30      507.96      5.22 o 
   5   4   3       20.28       21.06      1.14 o 
   6   4   3      139.19      142.37      2.87 o 
   7   4   3       12.25       13.31      1.28 o 
   8   4   3       29.19       30.97      1.97 o 
   9   4   3        3.83        4.25      1.48 o 
  10   4   3       23.58       24.85      2.50 o 
  11   4   3        2.41        3.28      1.88 o 
  12   4   3        0.95        4.08      1.77 o 
  13   4   3        8.30        9.23      2.35 o 
  14   4   3        7.14        7.26      3.45 o 
   0   5   3      969.72     1014.78     11.50 o 
   1   5   3      208.27      206.86      2.35 o 
   2   5   3      127.60      126.18      1.82 o 
   3   5   3       89.78       91.51      1.83 o 
   4   5   3       63.73       67.64      2.40 o 
   5   5   3      156.17      147.91      3.42 o 
   6   5   3       47.86       49.39      2.21 o 
   7   5   3        1.69        2.40      1.16 o 
   8   5   3        3.23        3.93      1.50 o 
   9   5   3       23.40       24.46      2.44 o 
  10   5   3       20.86       22.62      2.52 o 
  11   5   3        6.01        6.16      1.71 o 
  12   5   3       12.35       16.13      3.10 o 
  13   5   3        2.33        0.96      1.99 o 
   1   6   3       41.62       43.24      1.55 o 
   2   6   3      122.45      133.84      2.77 o 
   3   6   3      224.19      219.55      3.86 o 
   4   6   3       42.82       45.56      1.99 o 
   5   6   3       30.97       36.40      2.04 o 
   6   6   3        1.99        2.47      1.14 o 
   7   6   3        5.58        6.43      1.47 o 
   8   6   3       11.19        9.98      1.81 o 
   9   6   3       23.48       22.74      2.51 o 
  10   6   3       10.22       10.34      1.86 o 
  11   6   3        2.39        3.83      1.70 o 
  12   6   3        7.29        7.09      2.17 o 
  13   6   3        0.50        1.54      2.48 o 
   0   7   3       22.79       21.14      1.93 o 
   1   7   3       15.19       15.88      1.32 o 
   2   7   3        8.11        6.07      1.27 o 
   3   7   3       83.02       82.03      2.92 o 
   4   7   3       27.95       28.22      2.08 o 
   5   7   3       17.64       20.51      2.01 o 
   6   7   3        0.20        0.55      1.27 o 
   7   7   3       34.81       33.83      2.66 o 
   8   7   3        5.60        4.67      1.77 o 
   9   7   3        1.65       -0.27      1.42 o 
  10   7   3       12.70       12.30      2.03 o 
  11   7   3        4.55        2.95      2.41 o 
  12   7   3        2.38       -0.33      2.42 o 
   1   8   3        4.78        6.49      1.32 o 
   2   8   3       15.55       16.70      1.69 o 
   3   8   3       12.47       11.49      2.67 o 
   4   8   3       26.09       29.58      2.43 o 
   5   8   3       13.01        8.27      2.25 o 
   6   8   3        7.63        8.05      1.80 o 
   7   8   3        7.79        8.13      1.84 o 
   8   8   3        0.45        0.33      1.52 o 
   9   8   3       12.96       13.78      2.91 o 
  10   8   3        0.65       -1.46      2.01 o 
   0   9   3       40.86       41.42      4.57 o 
   1   9   3       10.29       11.68      2.84 o 
   2   9   3        0.96        0.41      1.28 o 
   3   9   3        6.10        7.95      1.71 o 
   4   9   3        5.98        8.64      1.87 o 
   5   9   3        4.55        5.29      1.76 o 
   6   9   3        4.09        2.99      1.78 o 
   7   9   3        8.21        5.21      2.44 o 
   8   9   3       21.79       32.99      4.48 o 
   9   9   3        6.05        3.15      3.13 o 
   1  10   3        3.25        3.55      1.63 o 
   2  10   3        0.81       -1.45      1.45 o 
   3  10   3        0.92        4.12      1.59 o 
   4  10   3        0.87        2.81      1.90 o 
   5  10   3        5.17        4.53      2.68 o 
   6  10   3        3.84        3.94      2.78 o 
   0  11   3       20.22       22.72      8.28 o 
   1  11   3        1.87       -1.19      3.76 o 
   2  11   3        3.57        1.56      4.01 o 
   0   0   4     8374.35     8762.70    127.45 o 
   2   0   4     2548.94     2485.40     27.72 o 
   4   0   4      355.77      359.92      4.32 o 
   6   0   4      814.47      822.69     10.28 o 
   8   0   4      199.51      202.16      4.77 o 
  10   0   4       46.23       45.72      5.12 o 
  12   0   4       13.70       11.42      4.47 o 
  14   0   4        8.93       10.87      4.28 o 
   1   1   4      534.89      524.69      4.04 o 
   2   1   4       49.63       49.84      0.96 o 
   3   1   4      107.52      107.81      1.53 o 
   4   1   4      795.53      786.90      6.02 o 
   5   1   4      142.88      152.53      2.09 o 
   6   1   4        7.86        8.39      0.81 o 
   7   1   4      114.99      113.87      2.88 o 
   8   1   4        0.76        2.42      0.87 o 
   9   1   4       89.84       87.30      3.57 o 
  10   1   4       27.89       29.79      2.50 o 
  11   1   4       15.23       16.89      2.80 o 
  12   1   4       16.51       15.49      3.27 o 
  13   1   4        2.82        1.39      2.43 o 
  14   1   4        1.63        1.48      2.55 o 
  15   1   4        5.42        3.63      3.03 o 
   0   2   4      378.04      360.54      5.02 o 
   1   2   4      137.86      151.08      1.81 o 
   2   2   4      427.15      416.18      3.46 o 
   3   2   4      522.07      552.93      4.55 o 
   4   2   4     2027.35     2045.69     13.67 o 
   5   2   4      347.55      349.58      3.60 o 
   6   2   4      185.06      200.06      2.76 o 
   7   2   4        2.35        1.80      0.80 o 
   8   2   4       11.23       12.59      1.32 o 
   9   2   4       37.31       37.07      2.15 o 
  10   2   4        7.34        4.50      1.56 o 
  11   2   4       15.93       17.44      2.55 o 
  12   2   4       16.16       17.50      3.11 o 
  13   2   4        2.35        0.75      2.76 o 
  14   2   4        0.37       -1.19      2.61 o 
  15   2   4        0.16        5.06      3.48 o 
   1   3   4      425.75      420.54      4.10 o 
   2   3   4       73.06       72.67      1.23 o 
   3   3   4      513.60      545.80      4.87 o 
   4   3   4      224.73      239.28      2.98 o 
   5   3   4        0.50        0.05      0.54 o 
   6   3   4        4.84        6.11      0.83 o 
   7   3   4       76.07       79.73      2.46 o 
   8   3   4       11.09       10.74      1.34 o 
   9   3   4        0.22       -1.36      1.36 o 
  10   3   4       16.21       16.15      2.10 o 
  11   3   4        3.17        3.80      1.98 o 
  12   3   4       13.19       14.60      2.96 o 
  13   3   4        4.96        7.82      3.30 o 
  14   3   4        9.34        3.92      3.85 o 
   0   4   4     1031.92     1027.76     12.66 o 
   1   4   4        5.69        5.04      0.51 o 
   2   4   4      220.40      229.19      2.56 o 
   3   4   4       42.60       44.00      1.24 o 
   4   4   4      190.98      203.02      2.97 o 
   5   4   4      135.07      140.08      2.86 o 
   6   4   4       45.17       45.46      2.11 o 
   7   4   4       27.20       25.15      1.80 o 
   8   4   4        7.59        9.99      1.56 o 
   9   4   4       12.58       11.95      1.96 o 
  10   4   4       44.70       48.86      3.31 o 
  11   4   4       10.87       10.72      2.08 o 
  12   4   4       12.36       10.15      2.43 o 
  13   4   4        8.61        9.01      3.49 o 
  14   4   4        3.03        2.06      3.31 o 
   1   5   4      122.25      124.68      2.24 o 
   2   5   4      148.54      152.80      3.03 o 
   3   5   4       24.05       25.15      1.35 o 
   4   5   4      105.27      108.01      3.00 o 
   5   5   4       15.24       18.48      1.57 o 
   6   5   4        7.96        8.17      1.33 o 
   7   5   4       26.35       27.50      2.15 o 
   8   5   4       15.52       15.81      2.06 o 
   9   5   4        4.90        2.52      1.64 o 
  10   5   4        3.51        2.21      2.70 o 
  11   5   4        5.76        2.06      1.71 o 
  12   5   4        0.44       -0.43      1.73 o 
  13   5   4        3.40       -0.50      2.20 o 
   0   6   4      149.35      143.50      4.48 o 
   1   6   4       27.35       28.11      1.77 o 
   2   6   4       16.67       16.66      1.43 o 
   3   6   4      262.85      257.02      4.88 o 
   4   6   4       48.18       46.21      2.46 o 
   5   6   4       82.56       86.41      4.16 o 
   6   6   4       35.62       31.87      2.26 o 
   7   6   4        0.72       -1.18      1.18 o 
   8   6   4        4.82        4.06      1.64 o 
   9   6   4        8.17        7.04      2.33 o 
  10   6   4        0.69        1.88      1.78 o 
  11   6   4        5.14        6.10      2.01 o 
  12   6   4        8.36        7.68      2.27 o 
   1   7   4       10.25        7.52      1.33 o 
   2   7   4       30.85       32.58      2.31 o 
   3   7   4       31.06       30.20      3.25 o 
   4   7   4       56.12       55.67      3.06 o 
   5   7   4       16.50       17.19      2.15 o 
   6   7   4       25.81       21.88      2.30 o 
   7   7   4       14.18       16.24      2.13 o 
   8   7   4       10.26        9.42      2.10 o 
   9   7   4        1.85        1.97      1.71 o 
  10   7   4        7.17        8.39      2.50 o 
  11   7   4        3.04        5.08      2.48 o 
   0   8   4       12.64       13.39      2.33 o 
   1   8   4        4.25        4.51      1.43 o 
   2   8   4       26.34       29.92      2.31 o 
   3   8   4       12.88       15.06      2.52 o 
   4   8   4        9.08       11.14      2.23 o 
   5   8   4       17.26       14.33      2.18 o 
   6   8   4       12.82       15.77      2.34 o 
   7   8   4       24.72       24.88      2.68 o 
   8   8   4        2.48        3.09      1.89 o 
   9   8   4        0.07       -0.73      2.34 o 
  10   8   4       10.74       16.15      3.06 o 
   1   9   4        1.62        0.70      1.38 o 
   2   9   4        8.31        6.49      1.75 o 
   3   9   4        5.10        5.20      2.00 o 
   4   9   4        0.79       -0.80      1.62 o 
   5   9   4        3.98        6.44      3.53 o 
   6   9   4        2.79       -1.41      3.57 o 
   7   9   4        4.59        5.49      2.81 o 
   8   9   4        2.71        0.73      2.63 o 
   0  10   4        7.53        4.09      2.69 o 
   1  10   4        3.56        4.30      1.89 o 
   2  10   4        6.44        5.24      2.04 o 
   3  10   4        6.12       11.27      2.53 o 
   4  10   4        0.26        4.58      3.56 o 
   5  10   4       16.47       17.35      4.50 o 
   6  10   4        4.19        7.42      4.52 o 
   2   0   5       50.64       51.97      1.55 o 
   4   0   5      566.73      552.64      6.36 o 
   6   0   5       24.57       22.62      1.64 o 
   8   0   5      486.29      495.58      8.39 o 
  10   0   5       41.82       47.21      5.21 o 
  12   0   5        3.52        2.98      3.25 o 
  14   0   5        5.66        0.36      3.86 o 
   0   1   5     2072.58     2033.57     19.40 o 
   1   1   5       57.46       55.76      1.25 o 
   2   1   5      488.28      494.67      4.08 o 
   3   1   5      699.95      709.38      5.51 o 
   4   1   5      298.49      303.86      3.08 o 
   5   1   5      390.84      392.22      3.99 o 
   6   1   5       53.59       52.58      1.73 o 
   7   1   5       36.74       30.41      2.24 o 
   8   1   5       43.22       44.39      1.83 o 
   9   1   5       70.01       71.65      2.85 o 
  10   1   5       61.67       66.68      3.38 o 
  11   1   5        4.11        6.39      2.44 o 
  12   1   5        0.21       -2.00      2.00 o 
  13   1   5        3.13        2.57      3.01 o 
  14   1   5        0.84       -2.69      2.86 o 
   1   2   5      416.76      391.80      3.68 o 
   2   2   5      112.08      101.00      1.46 o 
   3   2   5       97.77      101.69      1.55 o 
   4   2   5       24.66       24.90      0.96 o 
   5   2   5       16.90       19.24      0.99 o 
   6   2   5       36.87       41.57      1.40 o 
   7   2   5       17.93       18.81      1.30 o 
   8   2   5       24.39       23.14      1.85 o 
   9   2   5       13.41       12.93      1.78 o 
  10   2   5        6.91        4.84      1.96 o 
  11   2   5        8.71        5.90      2.20 o 
  12   2   5       32.06       31.32      4.80 o 
  13   2   5        2.67       -1.83      2.85 o 
  14   2   5        0.89       -2.84      2.96 o 
   0   3   5       51.74       57.36      2.66 o 
   1   3   5       19.08       18.04      0.87 o 
   2   3   5      397.44      402.20      4.58 o 
   3   3   5      312.54      312.76      3.41 o 
   4   3   5       97.91       99.62      1.83 o 
   5   3   5       42.40       39.13      1.41 o 
   6   3   5       16.76       16.93      1.67 o 
   7   3   5       69.53       71.52      2.61 o 
   8   3   5       40.29       42.13      2.59 o 
   9   3   5       18.74       18.04      2.18 o 
  10   3   5       12.48       12.96      2.07 o 
  11   3   5        5.63        4.04      2.07 o 
  12   3   5       15.14       15.04      3.04 o 
  13   3   5        0.87       -0.43      2.77 o 
  14   3   5        0.68       -1.45      3.75 o 
   1   4   5       32.66       32.21      1.19 o 
   2   4   5      122.12      117.22      2.10 o 
   3   4   5        5.90        5.29      0.82 o 
   4   4   5        4.79        5.26      0.85 o 
   5   4   5       59.39       67.26      2.27 o 
   6   4   5       74.88       71.72      2.55 o 
   7   4   5       11.96       11.61      1.61 o 
   8   4   5       23.15       24.20      2.16 o 
   9   4   5       31.14       23.51      2.45 o 
  10   4   5       19.74       17.03      2.33 o 
  11   4   5        3.89        6.25      1.99 o 
  12   4   5        2.87        1.33      2.07 o 
  13   4   5        3.09        1.46      2.43 o 
   0   5   5        1.81       -0.83      1.11 o 
   1   5   5      262.42      259.02      4.51 o 
   2   5   5      118.41      117.57      2.99 o 
   3   5   5       62.01       61.52      2.54 o 
   4   5   5        7.67        9.10      1.30 o 
   5   5   5        8.42        9.09      1.52 o 
   6   5   5       10.70        5.86      1.41 o 
   7   5   5       11.88        9.06      2.00 o 
   8   5   5      159.18      163.78      5.02 o 
   9   5   5       30.23       34.83      3.02 o 
  10   5   5        3.39        1.39      1.75 o 
  11   5   5       10.10        6.93      2.55 o 
  12   5   5        0.54        0.96      2.46 o 
  13   5   5        4.61        8.14      2.75 o 
   1   6   5      120.49      124.53      4.27 o 
   2   6   5       72.92       73.54      3.01 o 
   3   6   5       30.90       27.32      2.23 o 
   4   6   5       12.66       11.40      1.93 o 
   5   6   5       56.60       59.09      3.31 o 
   6   6   5        6.10        6.65      1.52 o 
   7   6   5       31.13       28.23      2.74 o 
   8   6   5        2.47        1.12      1.50 o 
   9   6   5        2.49        2.29      1.71 o 
  10   6   5        3.29        4.30      2.28 o 
  11   6   5        0.94        3.51      2.04 o 
  12   6   5        3.01        2.60      3.27 o 
   0   7   5       58.11       51.90      3.85 o 
   1   7   5       36.68       37.77      2.29 o 
   2   7   5       35.26       32.29      3.11 o 
   3   7   5        7.06        8.79      1.76 o 
   4   7   5      133.24      125.12      4.45 o 
   5   7   5       44.67       47.52      3.22 o 
   6   7   5        1.13        0.12      1.54 o 
   7   7   5        1.84        3.21      1.67 o 
   8   7   5        1.73        0.85      1.85 o 
   9   7   5        4.55        4.80      2.13 o 
  10   7   5       17.23       22.55      5.71 o 
  11   7   5        5.25        3.87      2.64 o 
   1   8   5       33.77       32.98      2.68 o 
   2   8   5       13.43       12.42      2.95 o 
   3   8   5       25.21       29.09      2.59 o 
   4   8   5       14.72       17.48      2.30 o 
   5   8   5       13.07       11.99      2.16 o 
   6   8   5        1.59        3.24      1.88 o 
   7   8   5       12.55       14.91      2.33 o 
   8   8   5        2.47        2.97      2.94 o 
   9   8   5        3.88        8.15      3.25 o 
  10   8   5        1.22        0.36      3.11 o 
   0   9   5       13.76       10.95      4.69 o 
   1   9   5       16.96       25.09      2.43 o 
   2   9   5        0.48        2.00      1.66 o 
   3   9   5       15.95       12.55      2.16 o 
   4   9   5        3.64        2.17      1.89 o 
   5   9   5        0.83        1.12      1.86 o 
   6   9   5        3.72        3.89      3.88 o 
   7   9   5        0.15        0.00      2.56 o 
   8   9   5        3.35        9.37      4.44 o 
   1  10   5        1.53        1.60      2.29 o 
   2  10   5        9.55       15.63      4.68 o 
   3  10   5        2.81        2.05      3.03 o 
   4  10   5        0.45       -0.05      3.05 o 
   5  10   5        3.49        8.08      3.58 o 
   0   0   6      688.84      727.51     11.63 o 
   2   0   6      613.28      640.27      8.01 o 
   4   0   6      271.81      273.57      4.05 o 
   6   0   6      204.67      203.62      3.95 o 
   8   0   6       60.43       61.68      3.23 o 
  10   0   6       51.49       59.02      9.47 o 
  12   0   6        4.51        0.94      3.11 o 
  14   0   6       13.82       28.18      8.47 o 
   1   1   6      891.76      932.05      7.16 o 
   2   1   6       30.41       31.71      0.94 o 
   3   1   6      148.29      149.82      1.89 o 
   4   1   6       79.29       80.15      1.60 o 
   5   1   6       21.49       22.61      1.05 o 
   6   1   6       23.45       25.51      1.35 o 
   7   1   6        1.77        2.82      0.92 o 
   8   1   6      282.20      285.11      4.75 o 
   9   1   6       67.23       68.07      3.37 o 
  10   1   6       38.89       33.26      3.36 o 
  11   1   6       17.95       19.44      3.55 o 
  12   1   6        1.07       -3.36      3.36 o 
  13   1   6        2.91        1.86      3.64 o 
  14   1   6        4.16        1.42      3.32 o 
   0   2   6      105.04       99.64      1.93 o 
   1   2   6       85.18       92.73      1.76 o 
   2   2   6       90.41       85.30      1.51 o 
   3   2   6      202.91      210.22      2.64 o 
   4   2   6      286.76      295.08      3.23 o 
   5   2   6      314.07      319.62      4.09 o 
   6   2   6       96.05       90.76      2.21 o 
   7   2   6      145.69      149.11      3.28 o 
   8   2   6       32.03       31.05      2.14 o 
   9   2   6       17.71       16.11      2.27 o 
  10   2   6        2.62        4.38      2.00 o 
  11   2   6       10.43       10.31      2.61 o 
  12   2   6        5.88        7.25      3.12 o 
  13   2   6        0.59       -0.50      2.73 o 
  14   2   6        2.03        5.81      3.49 o 
   1   3   6      240.24      236.29      3.05 o 
   2   3   6       25.76       27.02      1.16 o 
   3   3   6      143.72      145.93      2.48 o 
   4   3   6       35.79       35.71      1.77 o 
   5   3   6       14.94       14.45      1.21 o 
   6   3   6       22.93       21.46      1.52 o 
   7   3   6      159.05      155.97      3.89 o 
   8   3   6        3.52        2.15      1.31 o 
   9   3   6       15.73       19.45      2.33 o 
  10   3   6       28.16       26.20      2.90 o 
  11   3   6       16.05       18.18      2.73 o 
  12   3   6        4.86        7.17      2.66 o 
  13   3   6        4.76       -0.03      2.96 o 
  14   3   6        3.80       -1.11      4.76 o 
   0   4   6      139.84      141.31      4.10 o 
   1   4   6       44.34       44.32      1.90 o 
   2   4   6      104.09      111.44      2.88 o 
   3   4   6       59.09       59.04      2.71 o 
   4   4   6       31.88       24.30      1.66 o 
   5   4   6       48.43       50.41      2.29 o 
   6   4   6      114.38      118.23      3.59 o 
   7   4   6       13.15       12.32      1.70 o 
   8   4   6       13.56        9.37      1.84 o 
   9   4   6        0.93        0.72      1.56 o 
  10   4   6       31.43       34.06      3.30 o 
  11   4   6        9.53        7.78      2.40 o 
  12   4   6        1.52        0.24      2.05 o 
  13   4   6        0.37       -1.97      2.49 o 
   1   5   6       74.91       74.77      2.62 o 
   2   5   6      140.40      130.48      3.29 o 
   3   5   6        2.07        1.78      0.93 o 
   4   5   6       36.00       33.82      2.33 o 
   5   5   6        3.77        1.33      1.43 o 
   6   5   6       14.99       14.41      1.91 o 
   7   5   6        7.32        7.28      1.69 o 
   8   5   6       52.24       54.45      3.38 o 
   9   5   6        1.19        1.99      1.62 o 
  10   5   6        3.30        2.74      1.82 o 
  11   5   6        1.36        0.44      1.92 o 
  12   5   6        1.07        2.88      2.32 o 
   0   6   6        6.25        4.41      1.90 o 
   1   6   6       94.01       92.02      3.37 o 
   2   6   6       30.54       26.61      2.33 o 
   3   6   6       94.06       85.94      4.86 o 
   4   6   6       16.66       10.91      1.89 o 
   5   6   6        3.23        1.17      1.50 o 
   6   6   6       34.11       34.72      2.74 o 
   7   6   6       10.85        6.98      1.94 o 
   8   6   6        8.52        5.28      2.63 o 
   9   6   6        0.35        1.17      1.92 o 
  10   6   6        1.25        4.21      2.03 o 
  11   6   6        6.24        5.64      2.53 o 
  12   6   6        4.15        6.70      3.01 o 
   1   7   6       95.46       95.20      3.76 o 
   2   7   6       96.77       89.86      4.27 o 
   3   7   6       11.97        9.07      2.16 o 
   4   7   6        9.62        9.25      1.96 o 
   5   7   6       32.80       31.40      3.04 o 
   6   7   6        0.49       -0.50      1.64 o 
   7   7   6        5.96        9.70      2.14 o 
   8   7   6        3.10        2.93      1.96 o 
   9   7   6        2.01        1.12      2.37 o 
  10   7   6        5.20        5.64      3.16 o 
   0   8   6       68.51       72.44      5.80 o 
   1   8   6        6.74        5.66      1.67 o 
   2   8   6       15.86       13.92      2.14 o 
   3   8   6        1.81        2.63      1.64 o 
   4   8   6        7.69       13.35      2.41 o 
   5   8   6       17.43       18.76      2.54 o 
   6   8   6        3.21        0.49      1.80 o 
   7   8   6       21.12       16.91      4.83 o 
   8   8   6        2.95        3.56      2.91 o 
   9   8   6        3.94        2.12      3.08 o 
   1   9   6        5.71        8.50      2.19 o 
   2   9   6       11.73       10.64      2.19 o 
   3   9   6       11.41       10.17      2.26 o 
   4   9   6        7.03        4.71      1.99 o 
   5   9   6        1.39        1.04      2.85 o 
   6   9   6        0.62        3.91      3.24 o 
   7   9   6        0.86        2.46      2.83 o 
   0  10   6       28.21       30.16      8.28 o 
   1  10   6        8.07       18.44      5.00 o 
   2  10   6        1.50        4.27      3.99 o 
   3  10   6        1.75       -0.61      3.10 o 
   4  10   6        0.78        6.09      3.37 o 
   2   0   7       50.24       47.50      1.74 o 
   4   0   7       43.28       45.69      1.79 o 
   6   0   7      438.82      455.45      7.60 o 
   8   0   7      100.03      114.61      7.61 o 
  10   0   7       36.60       32.05      7.55 o 
  12   0   7       14.78       19.20      7.12 o 
  14   0   7        3.70        5.55      6.83 o 
   0   1   7      182.29      179.55      3.38 o 
   1   1   7      254.79      259.68      2.79 o 
   2   1   7      487.75      513.54      4.63 o 
   3   1   7      422.07      420.87      4.09 o 
   4   1   7       43.57       44.51      1.38 o 
   5   1   7       97.63      104.37      2.31 o 
   6   1   7      304.22      303.64      4.42 o 
   7   1   7       37.37       34.59      1.88 o 
   8   1   7        4.61        5.41      1.36 o 
   9   1   7       10.29        8.30      3.80 o 
  10   1   7        1.73        4.05      2.16 o 
  11   1   7        8.82        8.22      3.16 o 
  12   1   7        0.98        0.17      4.05 o 
  13   1   7        6.10        4.40      5.61 o 
  14   1   7        1.19        6.91      4.41 o 
   1   2   7        9.51       11.09      0.84 o 
   2   2   7      288.24      296.12      3.59 o 
   3   2   7      178.60      179.40      2.86 o 
   4   2   7       19.07       21.21      1.38 o 
   5   2   7      416.10      406.71      5.24 o 
   6   2   7       55.11       56.44      2.06 o 
   7   2   7       19.96       17.30      1.63 o 
   8   2   7       57.06       55.92      3.26 o 
   9   2   7        5.55        4.52      1.81 o 
  10   2   7       34.95       34.39      3.57 o 
  11   2   7        1.67       -0.49      2.17 o 
  12   2   7        3.04        1.92      2.81 o 
  13   2   7        2.67        1.24      3.20 o 
   0   3   7       66.38       69.52      3.07 o 
   1   3   7       37.71       43.18      1.80 o 
   2   3   7      101.04       95.44      2.49 o 
   3   3   7        7.78        7.29      1.05 o 
   4   3   7       24.48       23.24      1.59 o 
   5   3   7       60.05       60.91      2.46 o 
   6   3   7        0.64       -0.46      0.97 o 
   7   3   7        1.68       -0.24      1.21 o 
   8   3   7        4.12        2.25      1.45 o 
   9   3   7        5.51        4.59      2.15 o 
  10   3   7        5.21        6.50      2.14 o 
  11   3   7        7.97        8.27      2.73 o 
  12   3   7        5.71        7.00      2.98 o 
  13   3   7       20.61       16.26      5.94 o 
   1   4   7      237.12      233.02      4.01 o 
   2   4   7        7.77        8.45      1.19 o 
   3   4   7       23.84       23.95      1.70 o 
   4   4   7      107.34      117.56      3.10 o 
   5   4   7       59.76       62.62      2.83 o 
   6   4   7       98.59      106.26      4.46 o 
   7   4   7       20.00       19.85      2.19 o 
   8   4   7       16.28       14.26      2.14 o 
   9   4   7        8.19        7.95      2.58 o 
  10   4   7       17.30       18.18      3.82 o 
  11   4   7        0.62        0.69      1.96 o 
  12   4   7        0.18        0.84      2.51 o 
  13   4   7        1.22        3.08      2.93 o 
   0   5   7       14.94       12.98      2.17 o 
   1   5   7       12.65        9.63      1.47 o 
   2   5   7      275.78      265.87      5.23 o 
   3   5   7       41.63       36.97      2.24 o 
   4   5   7       27.05       23.01      2.09 o 
   5   5   7       23.52       22.00      2.42 o 
   6   5   7       14.58       12.51      2.08 o 
   7   5   7        3.87        1.73      1.73 o 
   8   5   7       10.82        9.85      2.22 o 
   9   5   7       15.31       12.32      2.85 o 
  10   5   7       12.92        9.33      2.29 o 
  11   5   7        0.41        3.63      2.26 o 
  12   5   7        6.07        1.29      4.46 o 
   1   6   7       85.42       89.16      3.49 o 
   2   6   7        6.86        5.18      2.32 o 
   3   6   7        8.84        6.16      1.71 o 
   4   6   7       45.97       46.69      3.65 o 
   5   6   7       43.10       32.34      2.87 o 
   6   6   7       13.14        8.64      1.92 o 
   7   6   7        1.98        2.67      1.84 o 
   8   6   7        3.86        4.47      1.97 o 
   9   6   7        1.45       -1.01      1.89 o 
  10   6   7        3.12        4.23      2.42 o 
  11   6   7        2.27        5.33      4.80 o 
   0   7   7       65.43       58.58      4.45 o 
   1   7   7        1.27        3.92      1.51 o 
   2   7   7        5.19        0.71      1.58 o 
   3   7   7       21.15       19.72      2.42 o 
   4   7   7       12.53       11.93      2.18 o 
   5   7   7       31.93       32.79      3.02 o 
   6   7   7        0.24        0.43      1.74 o 
   7   7   7        5.72        5.30      1.99 o 
   8   7   7        3.35        4.16      2.13 o 
   9   7   7        5.04        5.42      3.08 o 
  10   7   7        8.11       12.42      4.78 o 
   1   8   7        5.63        5.99      1.89 o 
   2   8   7        1.94        2.24      1.76 o 
   3   8   7        9.93        8.22      2.08 o 
   4   8   7       16.30       16.82      2.98 o 
   5   8   7        8.79       10.56      2.39 o 
   6   8   7        4.91       -0.79      2.43 o 
   7   8   7        1.96        1.28      3.17 o 
   8   8   7        4.51        2.62      3.01 o 
   0   9   7        2.04        3.99      4.31 o 
   1   9   7       10.46       13.45      2.63 o 
   2   9   7        5.34        5.83      2.11 o 
   3   9   7        0.31        2.09      2.84 o 
   4   9   7        2.07        0.71      2.81 o 
   5   9   7        0.43       -0.69      3.25 o 
   6   9   7       13.81       20.34      4.37 o 
   1  10   7        7.06       -0.79      3.78 o 
   2  10   7        3.75        6.61      4.49 o 
   0   0   8       27.15       24.50      1.87 o 
   2   0   8        2.24        1.17      0.76 o 
   4   0   8       16.86       19.34      1.65 o 
   6   0   8      165.45      155.20      5.35 o 
   8   0   8      228.27      236.47      9.97 o 
  10   0   8       31.76       44.80      8.10 o 
  12   0   8        3.24        8.55      6.23 o 
   1   1   8       68.63       68.22      1.75 o 
   2   1   8       67.46       64.76      1.83 o 
   3   1   8        6.35        6.81      0.97 o 
   4   1   8      117.57      116.74      3.53 o 
   5   1   8      149.47      167.68      3.24 o 
   6   1   8       41.08       42.64      1.92 o 
   7   1   8       53.10       57.16      2.45 o 
   8   1   8       93.91      100.29      4.15 o 
   9   1   8        3.71        1.19      2.68 o 
  10   1   8       34.72       42.44      4.61 o 
  11   1   8       12.07        5.97      3.90 o 
  12   1   8        2.35       -0.73      3.59 o 
  13   1   8        0.11        5.34      4.45 o 
   0   2   8      241.77      259.76      5.86 o 
   1   2   8       46.87       43.56      1.86 o 
   2   2   8      333.57      324.12      4.79 o 
   3   2   8       48.16       49.89      2.02 o 
   4   2   8        3.79        3.91      0.97 o 
   5   2   8       25.08       21.98      1.51 o 
   6   2   8       76.20       84.26      2.75 o 
   7   2   8       25.51       23.42      1.84 o 
   8   2   8        8.70        7.61      1.80 o 
   9   2   8       23.58       22.42      3.14 o 
  10   2   8       25.00       21.72      3.24 o 
  11   2   8       47.18       51.02      5.73 o 
  12   2   8        2.80        2.45      4.25 o 
  13   2   8        2.17       -0.89      4.21 o 
   1   3   8       16.42       17.71      1.68 o 
   2   3   8       56.27       55.81      2.18 o 
   3   3   8      473.97      481.69      6.76 o 
   4   3   8        3.36        3.26      1.14 o 
   5   3   8       23.05       23.69      1.86 o 
   6   3   8        4.36        2.28      1.45 o 
   7   3   8       42.09       36.43      2.73 o 
   8   3   8        8.80        6.74      2.03 o 
   9   3   8        2.09        4.43      2.01 o 
  10   3   8        5.04        5.50      2.38 o 
  11   3   8       31.40       36.73      5.24 o 
  12   3   8        3.74        1.76      2.73 o 
  13   3   8        0.95        2.97      4.27 o 
   0   4   8     1495.47     1472.37     20.65 o 
   1   4   8       96.73      102.46      2.88 o 
   2   4   8       63.87       64.91      2.40 o 
   3   4   8        7.63        4.86      1.26 o 
   4   4   8       45.65       42.14      2.43 o 
   5   4   8       62.40       57.67      2.88 o 
   6   4   8       28.09       25.31      2.99 o 
   7   4   8       13.73       10.86      2.23 o 
   8   4   8       14.07       14.83      2.51 o 
   9   4   8       10.21       15.73      2.75 o 
  10   4   8        0.19        3.99      2.38 o 
  11   4   8       11.81       12.52      3.66 o 
  12   4   8        0.58        3.76      2.86 o 
   1   5   8       77.41       72.50      3.00 o 
   2   5   8       91.41       93.66      3.47 o 
   3   5   8       90.07       89.78      3.33 o 
   4   5   8        1.59        1.76      1.84 o 
   5   5   8       14.07       11.95      2.18 o 
   6   5   8        7.61        5.11      1.80 o 
   7   5   8        1.63       -0.88      1.54 o 
   8   5   8       15.28        9.28      2.72 o 
   9   5   8        0.73        2.08      1.98 o 
  10   5   8        0.34        0.99      2.16 o 
  11   5   8        0.72        1.56      2.81 o 
   0   6   8       54.75       43.19      3.96 o 
   1   6   8       46.99       40.45      2.77 o 
   2   6   8       35.44       40.90      2.81 o 
   3   6   8       37.12       37.08      3.19 o 
   4   6   8        4.68        5.37      2.07 o 
   5   6   8        0.89        4.35      1.88 o 
   6   6   8        6.56        5.29      1.88 o 
   7   6   8        4.69        2.99      1.94 o 
   8   6   8       12.36       10.41      2.44 o 
   9   6   8        1.47        1.57      2.08 o 
  10   6   8        1.53        6.11      3.20 o 
   1   7   8       16.11       17.49      2.19 o 
   2   7   8       16.88       18.31      2.46 o 
   3   7   8       48.81       47.21      3.48 o 
   4   7   8       34.28       35.70      3.19 o 
   5   7   8        5.37        2.36      1.91 o 
   6   7   8       15.72       12.62      2.29 o 
   7   7   8        0.98        1.03      1.90 o 
   8   7   8        2.02        3.64      2.89 o 
   9   7   8        3.49        7.45      3.52 o 
   0   8   8       10.78        9.11      3.46 o 
   1   8   8        0.75        1.01      1.75 o 
   2   8   8        3.81       -0.99      1.76 o 
   3   8   8       11.19       10.36      2.32 o 
   4   8   8       18.53       25.39      5.36 o 
   5   8   8        1.29       -1.80      3.18 o 
   6   8   8        0.42        1.79      3.00 o 
   7   8   8       22.99       23.82      3.99 o 
   1   9   8        2.35        1.53      3.48 o 
   2   9   8        8.92        8.73      3.28 o 
   3   9   8        8.92        8.08      3.50 o 
   4   9   8        4.84        0.87      3.05 o 
   5   9   8        0.55        0.54      3.23 o 
   2   0   9        0.01       -0.88      1.12 o 
   4   0   9       25.21       26.46      3.15 o 
   6   0   9       16.23       15.01      2.42 o 
   8   0   9      157.93      163.60      8.77 o 
  10   0   9       35.73       32.94      8.15 o 
  12   0   9        8.00        2.66      6.23 o 
   0   1   9       39.76       40.87      2.66 o 
   1   1   9        2.43        2.61      0.93 o 
   2   1   9       24.73       27.09      1.64 o 
   3   1   9        6.44        4.36      0.98 o 
   4   1   9      205.10      209.17      4.35 o 
   5   1   9       30.29       34.68      2.19 o 
   6   1   9       54.75       63.25      2.77 o 
   7   1   9       62.19       59.53      4.19 o 
   8   1   9      164.09      173.48      6.39 o 
   9   1   9        7.64        2.51      2.57 o 
  10   1   9        1.83       -0.48      3.18 o 
  11   1   9       14.91       17.56      5.11 o 
  12   1   9        1.28       -0.40      4.08 o 
  13   1   9        0.28       -2.45      4.45 o 
   1   2   9      156.98      157.05      4.16 o 
   2   2   9       60.26       61.07      2.29 o 
   3   2   9       99.25       96.42      2.80 o 
   4   2   9       12.50       13.57      1.41 o 
   5   2   9      113.38      119.07      3.93 o 
   6   2   9       14.29       14.91      1.77 o 
   7   2   9       40.53       45.64      3.42 o 
   8   2   9        7.29        5.65      2.38 o 
   9   2   9       39.20       41.59      4.50 o 
  10   2   9        7.48        8.92      4.77 o 
  11   2   9        6.75        8.93      3.42 o 
  12   2   9       18.60       27.49     13.63 o 
   0   3   9      194.70      197.40      5.83 o 
   1   3   9       32.78       32.72      1.90 o 
   2   3   9       65.76       66.57      2.58 o 
   3   3   9       23.06       21.08      1.65 o 
   4   3   9      170.06      161.78      3.60 o 
   5   3   9       77.17       81.57      3.26 o 
   6   3   9       30.80       31.73      2.62 o 
   7   3   9       48.77       46.65      3.49 o 
   8   3   9        2.76        0.78      2.14 o 
   9   3   9       13.92       14.58      3.59 o 
  10   3   9        0.97        2.32      2.57 o 
  11   3   9        3.74        5.41      2.85 o 
  12   3   9        3.46       10.09      3.58 o 
   1   4   9       57.64       50.29      2.74 o 
   2   4   9       11.30       10.36      1.55 o 
   3   4   9       91.83       88.85      3.41 o 
   4   4   9       18.17       16.79      1.91 o 
   5   4   9        3.08        1.88      1.42 o 
   6   4   9        2.33        2.79      1.80 o 
   7   4   9        1.39        0.25      1.74 o 
   8   4   9        5.03        5.05      2.17 o 
   9   4   9        5.29        9.24      3.48 o 
  10   4   9        8.08        8.09      2.94 o 
  11   4   9        0.10       -2.60      2.60 o 
   0   5   9      258.63      270.31      7.67 o 
   1   5   9       33.13       31.73      2.84 o 
   2   5   9      165.93      154.30      4.33 o 
   3   5   9       21.74       18.17      2.02 o 
   4   5   9        6.58        4.10      1.66 o 
   5   5   9        6.32        0.94      1.82 o 
   6   5   9        9.22        5.41      1.84 o 
   7   5   9        0.45       -1.23      1.74 o 
   8   5   9        8.11        4.56      2.22 o 
   9   5   9        0.62        0.31      2.12 o 
  10   5   9        3.15        2.50      2.78 o 
  11   5   9        1.31        2.23      3.16 o 
   1   6   9      105.47      107.15      4.20 o 
   2   6   9       31.36       32.30      2.83 o 
   3   6   9        5.64        6.23      2.01 o 
   4   6   9       17.95       18.41      2.72 o 
   5   6   9       13.86       13.17      2.40 o 
   6   6   9        6.52        7.71      2.08 o 
   7   6   9        2.88        3.31      2.09 o 
   8   6   9        1.28        3.40      2.29 o 
   9   6   9        1.37        0.65      2.91 o 
  10   6   9        3.22        1.36      3.85 o 
   0   7   9        6.34       10.81      2.95 o 
   1   7   9        1.47        3.45      1.83 o 
   2   7   9       25.60       30.42      3.09 o 
   3   7   9       13.45       17.40      2.60 o 
   4   7   9        5.32        7.13      2.55 o 
   5   7   9       33.00       35.17      6.14 o 
   6   7   9        5.08        2.40      2.00 o 
   7   7   9       10.26        9.66      3.30 o 
   8   7   9        0.07        2.27      3.11 o 
   1   8   9        0.88       -0.08      1.87 o 
   2   8   9        0.15        1.86      1.95 o 
   3   8   9        0.39        0.45      2.71 o 
   4   8   9        5.25        3.49      2.98 o 
   5   8   9       16.07        9.61      4.70 o 
   6   8   9        4.24        3.71      3.27 o 
   0   9   9        6.08        6.94      5.64 o 
   1   9   9        4.00        3.81      3.85 o 
   2   9   9        4.43        4.97      3.20 o 
   3   9   9        3.63        8.69      3.79 o 
   0   0  10      228.47      226.53     13.72 o 
   2   0  10       66.24       61.65      8.93 o 
   4   0  10       23.11       29.97      3.40 o 
   6   0  10      205.37      216.34      7.91 o 
   8   0  10       50.62       51.86      6.01 o 
  10   0  10       12.92       10.04      6.40 o 
  12   0  10        4.72        7.08      6.87 o 
   1   1  10       13.90       17.31      1.82 o 
   2   1  10       72.81       73.72      3.76 o 
   3   1  10        4.81        2.24      1.30 o 
   4   1  10       12.01       14.34      1.97 o 
   5   1  10      175.46      171.65      7.78 o 
   6   1  10       35.57       31.83      3.03 o 
   7   1  10        1.96        3.62      1.98 o 
   8   1  10       28.32       31.25      3.46 o 
   9   1  10        2.35        1.39      2.63 o 
  10   1  10       22.89       21.34      4.08 o 
  11   1  10        2.10        3.51      4.32 o 
  12   1  10        4.03        3.84      4.45 o 
   0   2  10       20.72       18.03      2.24 o 
   1   2  10       23.96       20.22      1.62 o 
   2   2  10       64.03       67.87      2.54 o 
   3   2  10       14.77       17.88      1.73 o 
   4   2  10       13.34       13.62      1.47 o 
   5   2  10       74.69       70.30      3.53 o 
   6   2  10       54.10       49.22      3.46 o 
   7   2  10       13.38        7.32      2.83 o 
   8   2  10        8.43        6.57      3.61 o 
   9   2  10        7.08        8.87      4.02 o 
  10   2  10       14.69       14.63      4.70 o 
  11   2  10       12.75       13.68      3.89 o 
  12   2  10        2.32        5.50      4.79 o 
   1   3  10        1.58        0.90      1.07 o 
   2   3  10       53.17       58.08      2.63 o 
   3   3  10       99.43      108.60      3.39 o 
   4   3  10       16.09       16.57      2.29 o 
   5   3  10       27.45       22.73      2.17 o 
   6   3  10        0.06        0.65      1.61 o 
   7   3  10        1.16        1.11      2.09 o 
   8   3  10        2.80        4.97      3.30 o 
   9   3  10       12.71        5.60      3.66 o 
  10   3  10        4.55       12.19      4.48 o 
  11   3  10        5.55       -0.27      4.78 o 
   0   4  10      187.60      178.57      6.22 o 
   1   4  10       42.20       41.46      2.52 o 
   2   4  10       72.88       78.43      3.21 o 
   3   4  10       17.34       13.60      1.75 o 
   4   4  10        7.08        8.75      1.77 o 
   5   4  10       38.98       32.55      2.57 o 
   6   4  10       24.19       30.02      3.57 o 
   7   4  10        8.34       10.42      2.35 o 
   8   4  10        0.04        0.56      2.06 o 
   9   4  10        0.86        3.44      2.59 o 
  10   4  10        3.40        3.95      4.77 o 
  11   4  10        5.08        5.68      6.50 o 
   1   5  10       30.16       30.78      2.52 o 
   2   5  10        6.98        6.54      1.69 o 
   3   5  10       72.35       70.91      3.43 o 
   4   5  10        6.11        5.33      1.79 o 
   5   5  10       11.92       12.43      2.16 o 
   6   5  10        9.95        6.96      2.16 o 
   7   5  10        3.79        2.24      2.05 o 
   8   5  10        6.84        7.22      2.41 o 
   9   5  10        2.54        6.51      2.83 o 
  10   5  10        2.86        2.07      3.30 o 
   0   6  10       32.85       35.81      4.28 o 
   1   6  10       15.02        9.58      2.04 o 
   2   6  10       15.02       13.99      2.21 o 
   3   6  10        5.51        4.63      1.79 o 
   4   6  10        1.01       -0.37      1.81 o 
   5   6  10        4.64        6.96      2.32 o 
   6   6  10        1.59        2.28      1.92 o 
   7   6  10        5.25       10.60      2.69 o 
   8   6  10        4.98        8.25      3.50 o 
   9   6  10        4.63        5.42      3.55 o 
   1   7  10        2.64       -0.08      1.83 o 
   2   7  10        2.24        1.78      1.98 o 
   3   7  10       16.20       16.60      3.49 o 
   4   7  10       33.70       31.12      3.41 o 
   5   7  10       10.00        7.92      3.30 o 
   6   7  10        3.67       -0.10      2.65 o 
   7   7  10        1.64        5.38      3.22 o 
   0   8  10       16.09       22.46      7.39 o 
   1   8  10        0.76        1.75      3.73 o 
   2   8  10       19.77       20.79      4.44 o 
   3   8  10        2.78        6.14      3.99 o 
   4   8  10        5.25       12.45      3.72 o 
   5   8  10        9.79       11.08      3.94 o 
   2   0  11       62.87       87.36     12.53 o 
   4   0  11      142.51      142.61      8.50 o 
   6   0  11       56.75       56.67      6.14 o 
   8   0  11       19.88       17.03      5.64 o 
  10   0  11        2.24        6.64      6.18 o 
   0   1  11      159.30      168.12     13.87 o 
   1   1  11       10.83       10.38      2.29 o 
   2   1  11        2.30        2.86      1.88 o 
   3   1  11        1.06        4.22      2.00 o 
   4   1  11       15.61       15.81      2.55 o 
   5   1  11        5.20        4.73      1.93 o 
   6   1  11        7.40        7.62      2.12 o 
   7   1  11        5.83        0.86      1.84 o 
   8   1  11       15.64       10.31      5.02 o 
   9   1  11        2.35        0.69      6.72 o 
  10   1  11        5.93       -1.53      3.67 o 
  11   1  11        4.57        2.14      6.14 o 
   1   2  11       27.08       26.46      2.29 o 
   2   2  11       20.79       19.95      1.98 o 
   3   2  11       68.04       61.75      3.16 o 
   4   2  11       13.45       17.22      2.44 o 
   5   2  11       10.47       13.99      2.95 o 
   6   2  11        2.09        3.78      1.91 o 
   7   2  11        6.78        4.79      2.65 o 
   8   2  11        1.45        3.49      3.22 o 
   9   2  11        5.41        7.33      6.79 o 
  10   2  11        2.66       -3.68      3.68 o 
  11   2  11       12.54       16.31      5.27 o 
   0   3  11       17.20       12.39      2.48 o 
   1   3  11        4.84        3.30      1.45 o 
   2   3  11       18.69       20.26      2.07 o 
   3   3  11       50.50       50.37      2.80 o 
   4   3  11       11.31        8.82      1.60 o 
   5   3  11        4.39        2.52      1.82 o 
   6   3  11        0.74        1.80      2.12 o 
   7   3  11        6.34        9.88      5.98 o 
   8   3  11        2.97       -1.79      4.57 o 
   9   3  11        1.16        1.21      3.74 o 
  10   3  11        6.30       13.08      5.02 o 
   1   4  11       18.32       19.09      2.05 o 
   2   4  11       10.87        8.47      1.69 o 
   3   4  11       17.79       14.04      2.09 o 
   4   4  11        6.38        2.62      1.90 o 
   5   4  11       24.59       25.50      2.68 o 
   6   4  11        9.32        9.54      2.49 o 
   7   4  11        9.32        9.73      3.16 o 
   8   4  11        1.79        1.52      3.71 o 
   9   4  11        1.52        4.13      3.97 o 
  10   4  11        5.45       11.32      5.03 o 
   0   5  11       56.03       58.59      4.37 o 
   1   5  11       11.21        7.83      1.75 o 
   2   5  11       21.70       22.58      2.52 o 
   3   5  11        1.63        0.97      1.54 o 
   4   5  11        1.49       -1.58      1.58 o 
   5   5  11        0.41        1.25      1.88 o 
   6   5  11        7.36        7.39      2.43 o 
   7   5  11        2.58        5.80      2.43 o 
   8   5  11        1.22        1.79      2.50 o 
   9   5  11        7.87       16.50      4.04 o 
   1   6  11       22.16       27.72      2.90 o 
   2   6  11       14.43       13.65      2.27 o 
   3   6  11        9.18        6.51      2.06 o 
   4   6  11        4.89        7.04      2.38 o 
   5   6  11        0.68        1.55      1.95 o 
   6   6  11        2.53        4.15      2.68 o 
   7   6  11        4.65        8.00      3.51 o 
   0   7  11        9.05        3.16      6.17 o 
   1   7  11        2.39       -0.82      2.73 o 
   2   7  11        2.70        2.68      2.97 o 
   3   7  11        0.93        2.72      2.94 o 
   4   7  11        3.43        3.24      3.01 o 
   5   7  11        2.28        4.57      3.13 o 
   6   7  11       11.71       18.04      3.69 o 
   1   8  11        1.46        5.10      3.72 o 
   2   8  11        4.23        0.98      3.22 o 
   3   8  11        0.33       -1.18      3.99 o 
   0   0  12       37.29       22.74      6.31 o 
   2   0  12       51.59       54.03      6.38 o 
   4   0  12        3.25        5.83      3.11 o 
   6   0  12        4.40        9.05      3.52 o 
   8   0  12       14.15       11.33      5.86 o 
   1   1  12        2.86        2.86      2.02 o 
   2   1  12       67.48       68.79      4.83 o 
   3   1  12        8.54       10.83      2.55 o 
   4   1  12       10.28        8.12      2.49 o 
   5   1  12       18.00       13.49      2.77 o 
   6   1  12        4.30        2.08      2.75 o 
   7   1  12        2.50        1.71      2.20 o 
   8   1  12        0.08        4.49      3.00 o 
   9   1  12        3.96        0.15      3.72 o 
  10   1  12        0.10        3.67      4.26 o 
   0   2  12        7.88        2.58      2.95 o 
   1   2  12       12.84       12.65      4.05 o 
   2   2  12       23.85       18.84      4.27 o 
   3   2  12       31.88       37.73      3.83 o 
   4   2  12       10.24       13.47      3.34 o 
   5   2  12        0.44        0.69      1.78 o 
   6   2  12        7.04        6.49      2.22 o 
   7   2  12        0.90        0.87      2.52 o 
   8   2  12        0.21       -1.02      5.45 o 
   9   2  12        0.25        4.78      6.17 o 
  10   2  12        1.37       -1.24      3.83 o 
   1   3  12       16.09       16.63      2.16 o 
   2   3  12        1.49        2.64      1.63 o 
   3   3  12       11.03       14.89      2.09 o 
   4   3  12       15.64       19.97      2.74 o 
   5   3  12        0.50        1.40      1.87 o 
   6   3  12        8.35        8.98      3.04 o 
   7   3  12        7.91       14.00      7.15 o 
   8   3  12        1.45        6.33      3.85 o 
   9   3  12       10.48        2.60      3.99 o 
   0   4  12       21.75       22.90      3.26 o 
   1   4  12        1.88        0.90      1.46 o 
   2   4  12       21.60       26.31      2.42 o 
   3   4  12        4.24        2.74      1.62 o 
   4   4  12        0.14        0.88      1.92 o 
   5   4  12        0.36        1.88      2.13 o 
   6   4  12       12.93        7.64      3.76 o 
   7   4  12       16.98       18.81      5.96 o 
   8   4  12        9.06       14.82      4.77 o 
   1   5  12        3.55        2.08      1.63 o 
   2   5  12        6.46        3.65      1.89 o 
   3   5  12        0.65        3.20      1.92 o 
   4   5  12        3.51        0.12      1.91 o 
   5   5  12        8.90       10.16      2.52 o 
   6   5  12        1.18        3.90      2.43 o 
   7   5  12        0.47        0.64      3.56 o 
   0   6  12        7.55        7.71      3.30 o 
   1   6  12        2.48        0.44      1.97 o 
   2   6  12        9.47        7.92      2.52 o 
   3   6  12        2.46        2.20      2.03 o 
   4   6  12        6.92       11.39      3.71 o 
   5   6  12        4.67        8.24      3.08 o 
   6   6  12        0.35        1.08      2.96 o 
   1   7  12        8.23       13.10      3.90 o 
   2   7  12        4.58        4.19      3.28 o 
   3   7  12        1.05        3.73      3.36 o 
   4   7  12        4.67        8.08      4.57 o 
   2   0  13       12.44        9.90      4.03 o 
   4   0  13        4.71        4.54      4.81 o 
   6   0  13        3.80        3.23      4.45 o 
   8   0  13        1.67        3.94      3.87 o 
   0   1  13       53.46       60.47      7.56 o 
   1   1  13        4.38        1.84      2.12 o 
   2   1  13       10.58       10.24      2.79 o 
   3   1  13       11.86       13.60      2.86 o 
   4   1  13        4.66        1.90      2.18 o 
   5   1  13        2.36        1.44      2.23 o 
   6   1  13        9.51       11.63      2.89 o 
   7   1  13        3.43        4.86      2.78 o 
   8   1  13        9.96        8.06      5.06 o 
   9   1  13        0.78       -0.29      5.03 o 
   1   2  13       14.73       12.00      2.86 o 
   2   2  13       12.10       13.91      2.96 o 
   3   2  13        3.01        3.39      2.33 o 
   4   2  13        8.00        7.57      2.85 o 
   5   2  13        0.13       -0.29      2.23 o 
   6   2  13        6.75        2.54      2.42 o 
   7   2  13        2.15        0.67      5.06 o 
   8   2  13        1.38        0.56      4.48 o 
   0   3  13       14.44       13.79      9.80 o 
   1   3  13       11.06        3.22      2.39 o 
   2   3  13        2.18        3.85      2.29 o 
   3   3  13       15.97       21.31      4.17 o 
   4   3  13       19.96       17.12      3.97 o 
   5   3  13       16.67       20.47      3.03 o 
   6   3  13        5.64        8.57      5.19 o 
   7   3  13        6.62       10.47      4.38 o 
   8   3  13        1.20        7.86      4.88 o 
   1   4  13        0.28        3.15      1.88 o 
   2   4  13        4.99        6.03      2.72 o 
   3   4  13        0.55        0.00      1.82 o 
   4   4  13        9.99        7.54      2.85 o 
   5   4  13        4.39        6.11      3.07 o 
   6   4  13        1.55       -0.99      3.45 o 
   7   4  13        4.66       11.64      4.46 o 
   0   5  13       32.59       35.48      4.11 o 
   1   5  13        1.19        4.22      1.82 o 
   2   5  13        1.84        1.08      1.81 o 
   3   5  13        4.40        3.17      2.27 o 
   4   5  13        0.50       -0.41      1.99 o 
   5   5  13        0.08       -0.89      3.55 o 
   6   5  13        6.20        5.49      4.12 o 
   1   6  13        2.47        7.65      3.06 o 
   2   6  13        0.22        2.23      2.66 o 
   3   6  13        9.13       11.86      3.29 o 
   4   6  13        0.27       -1.24      3.32 o 
   0   0  14        3.62       -0.39      4.51 o 
   2   0  14        4.99        0.79      3.42 o 
   4   0  14        4.59        4.06      3.82 o 
   6   0  14       17.02       17.71      4.98 o 
   1   1  14        3.46        4.73      2.69 o 
   2   1  14        0.99        1.75      2.46 o 
   3   1  14        1.79       -0.51      3.41 o 
   4   1  14       10.89       11.57      3.00 o 
   5   1  14        1.06       -0.47      2.48 o 
   6   1  14        5.61       12.36      3.29 o 
   7   1  14        2.01        5.34      3.27 o 
   0   2  14        2.24        6.07      3.57 o 
   1   2  14        7.46        6.72      2.91 o 
   2   2  14        2.34        1.60      2.39 o 
   3   2  14       13.73       13.47      3.08 o 
   4   2  14       26.66       27.06      4.20 o 
   5   2  14        5.86        2.98      2.65 o 
   6   2  14        4.15        1.64      2.97 o 
   7   2  14        0.45        5.02      4.06 o 
   1   3  14        6.95       14.58      3.20 o 
   2   3  14        7.45       10.89      3.06 o 
   3   3  14        5.68        7.10      3.39 o 
   4   3  14        2.63        5.93      2.79 o 
   5   3  14        0.37        0.77      3.64 o 
   6   3  14        3.43        6.70      4.40 o 
   0   4  14       15.07       21.37      5.86 o 
   1   4  14        2.10        1.53      2.39 o 
   2   4  14        3.00        2.84      2.58 o 
   3   4  14        0.24       -2.24      2.24 o 
   4   4  14        2.84        5.31      3.89 o 
   5   4  14        5.17        5.97      4.30 o 
   1   5  14        5.08        6.46      2.58 o 
   2   5  14        4.09        3.64      3.03 o 
   3   5  14        6.87       10.94      4.05 o 
   2   0  15       10.85        3.58      3.77 o 
   4   0  15       25.53       50.37      7.42 o 
   0   1  15        2.34        1.75      3.71 o 
   1   1  15        1.12       -2.41      2.41 o 
   2   1  15        0.32        1.56      2.76 o 
   3   1  15        1.65        4.71      2.83 o 
   4   1  15        0.09       -0.71      2.58 o 
   5   1  15        0.72       -0.42      2.73 o 
   1   2  15       16.34       17.08      4.86 o 
   2   2  15        0.30        1.57      2.65 o 
   3   2  15        1.17       -0.60      2.64 o 
   4   2  15        2.37        6.64      3.07 o 
   5   2  15        7.44       13.06      3.34 o 
   0   3  15        6.00        2.08      7.16 o 
   1   3  15        0.93       -2.32      3.27 o 
   2   3  15        8.84        4.09      3.55 o 
   3   3  15        6.84        7.67      3.19 o 
   1   4  15        4.63        6.51      4.69 o 
   0   0  16        8.14       18.97      7.77 o 
   1   1  16        6.19        7.54      3.45 o 
                                                 
